# Supplementary material for: Implementation of national whole-genome sequencing of Mycobacterium tuberculosis, National Public Health Laboratory, Singapore, 2019—2022
Source: Microb Genom. 2023 Nov 27;9(11):001139. doi: 10.1099/mgen.0.001139 (PMC10711301; doi:10.1099/mgen.0.001139)
Supplement: Supplementary material 2 [file mgen-9-1139-s002.xlsx]

## Sheet: Legend
	Legend
	-	No mutations detected or pDST not done
	S	pDST Sensitive
	R	Resistant mutations detected or pDST resistant
	Y	Concordance for drugs tested by both gDST and pDST
	N	Discrepancy between gDST and pDST
	NA	missing pDST information thus unable to tabulate consensus

## Sheet: mut_pdst
NPHL ID	Genomic DST				Phenotypic DST				Consensus
	RIF	INH	EMB	PZA	RIF	INH	EMB	PZA	RIF	INH	EMB	PZA
MTBDNA-20-0712	-	-	-	-	S	S	S	-	Y	Y	Y	NA
MTBDNA-20-0719	-	R	-	-	S	R	S	-	Y	Y	Y	NA
MTBDNA-20-0720	-	-	-	-	S	S	S	-	Y	Y	Y	NA
MTBDNA-20-0721	-	-	-	-	S	S	S	-	Y	Y	Y	NA
MTBDNA-20-0722	-	-	-	-	S	S	S	-	Y	Y	Y	NA
MTBDNA-20-0724	-	-	-	-	S	S	S	-	Y	Y	Y	NA
MTBDNA-20-0725	-	-	-	-	S	S	S	-	Y	Y	Y	NA
MTBDNA-20-0726	-	-	-	-	S	S	S	-	Y	Y	Y	NA
MTBDNA-20-0727	-	-	-	-	S	S	S	-	Y	Y	Y	NA
MTBDNA-20-0728	-	-	-	-	S	S	S	-	Y	Y	Y	NA
MTBDNA-20-0729	-	-	-	-	S	S	S	-	Y	Y	Y	NA
MTBDNA-20-0730	-	-	-	-	S	S	S	-	Y	Y	Y	NA
MTBDNA-20-0731	-	-	-	-	S	S	S	-	Y	Y	Y	NA
MTBDNA-20-0732	-	-	-	-	S	S	S	-	Y	Y	Y	NA
MTBDNA-20-0733	-	-	-	-	S	S	S	-	Y	Y	Y	NA
MTBDNA-20-0734	-	-	-	-	S	S	S	-	Y	Y	Y	NA
MTBDNA-20-0735	-	-	-	-	S	S	S	-	Y	Y	Y	NA
MTBDNA-20-0736	-	-	-	-	S	S	S	-	Y	Y	Y	NA
MTBDNA-20-0737	-	-	-	-	S	S	S	-	Y	Y	Y	NA
MTBDNA-20-0738	-	-	-	-	S	S	S	-	Y	Y	Y	NA
MTBDNA-20-0740	-	-	-	-	S	S	S	-	Y	Y	Y	NA
MTBDNA-20-0741	-	-	-	-	S	S	S	-	Y	Y	Y	NA
MTBDNA-20-0742	-	-	-	-	S	S	S	-	Y	Y	Y	NA
MTBDNA-20-0743	-	-	-	-	S	S	S	-	Y	Y	Y	NA
MTBDNA-20-0744	-	-	-	-	S	S	S	-	Y	Y	Y	NA
MTBDNA-20-0745	-	-	-	-	S	S	S	-	Y	Y	Y	NA
MTBDNA-20-0746	-	-	-	-	S	S	S	-	Y	Y	Y	NA
MTBDNA-20-0747	-	-	-	-	S	S	S	-	Y	Y	Y	NA
MTBDNA-20-0748	-	-	-	-	S	S	S	-	Y	Y	Y	NA
MTBDNA-20-0749	-	-	-	-	S	S	S	-	Y	Y	Y	NA
MTBDNA-20-0750	-	-	-	-	S	S	S	-	Y	Y	Y	NA
MTBDNA-20-0751	R	R	-	-	R	R	S	S	Y	Y	Y	Y
MTBDNA-20-0752	-	-	-	-	S	S	S	S	Y	Y	Y	Y
MTBDNA-20-0753	-	R	-	-	S	R	S	S	Y	Y	Y	Y
MTBDNA-20-0755	-	-	-	-	S	S	S	-	Y	Y	Y	NA
MTBDNA-20-0756	-	-	-	-	S	S	S	-	Y	Y	Y	NA
MTBDNA-20-0757	-	-	-	-	S	S	S	-	Y	Y	Y	NA
MTBDNA-20-0758	-	R	-	-	S	R	S	S	Y	Y	Y	Y
MTBDNA-20-0759	R	R	R	-	R	R	S	S	Y	Y	N	Y
MTBDNA-20-0760	-	-	-	-	S	S	S	S	Y	Y	Y	Y
MTBDNA-20-0761	-	-	-	-	S	S	S	S	Y	Y	Y	Y
MTBDNA-20-0762	-	-	-	-	S	S	S	S	Y	Y	Y	Y
MTBDNA-20-0763	-	-	-	-	S	S	S	S	Y	Y	Y	Y
MTBDNA-20-0764	-	-	-	-	S	S	S	-	Y	Y	Y	NA
MTBDNA-20-0765	-	-	-	-	S	S	S	-	Y	Y	Y	NA
MTBDNA-20-0766	-	-	-	-	S	S	S	-	Y	Y	Y	NA
MTBDNA-20-0767	-	-	-	-	S	S	S	S	Y	Y	Y	Y
MTBDNA-20-0768	R	R	-	R	R	R	S	R	Y	Y	Y	Y
MTBDNA-20-0769	-	R	-	-	S	R	S	S	Y	Y	Y	Y
MTBDNA-20-0770	-	R	-	-	S	R	S	S	Y	Y	Y	Y
MTBDNA-20-0771	-	R	-	-	S	R	S	S	Y	Y	Y	Y
MTBDNA-20-0773	-	-	-	-	S	S	S	S	Y	Y	Y	Y
MTBDNA-20-0774	-	-	-	-	S	S	S	S	Y	Y	Y	Y
MTBDNA-20-0775	-	-	-	-	S	S	S	S	Y	Y	Y	Y
MTBDNA-20-0776	-	-	-	-	S	S	S	S	Y	Y	Y	Y
MTBDNA-20-0777	-	-	-	-	S	S	S	S	Y	Y	Y	Y
MTBDNA-20-0778	-	-	-	-	S	S	S	S	Y	Y	Y	Y
MTBDNA-20-0779	-	-	-	-	S	S	S	S	Y	Y	Y	Y
MTBDNA-20-0780	-	-	-	-	S	S	S	S	Y	Y	Y	Y
MTBDNA-20-0781	-	-	-	-	S	S	S	S	Y	Y	Y	Y
MTBDNA-20-0782	-	R	-	-	S	R	S	S	Y	Y	Y	Y
MTBDNA-20-0783	-	-	-	-	S	S	S	-	Y	Y	Y	NA
MTBDNA-20-0784	-	-	-	-	S	S	S	-	Y	Y	Y	NA
MTBDNA-20-0785	-	-	-	-	S	S	S	-	Y	Y	Y	NA
MTBDNA-20-0786	-	-	-	-	S	S	S	-	Y	Y	Y	NA
MTBDNA-20-0787	-	-	-	-	S	S	S	-	Y	Y	Y	NA
MTBDNA-20-0788	-	-	-	-	S	S	S	-	Y	Y	Y	NA
MTBDNA-20-0789	-	-	-	-	S	S	S	-	Y	Y	Y	NA
MTBDNA-20-0790	-	-	-	-	S	S	S	-	Y	Y	Y	NA
MTBDNA-20-0791	-	-	-	-	S	S	S	-	Y	Y	Y	NA
MTBDNA-20-0792	-	-	-	-	S	S	S	-	Y	Y	Y	NA
MTBDNA-20-0793	-	-	-	-	S	S	S	-	Y	Y	Y	NA
MTBDNA-20-0794	-	-	-	-	S	S	S	-	Y	Y	Y	NA
MTBDNA-20-0795	-	-	-	-	S	S	S	-	Y	Y	Y	NA
MTBDNA-20-0796	-	-	-	-	S	S	S	-	Y	Y	Y	NA
MTBDNA-20-0797	-	-	-	-	S	S	S	-	Y	Y	Y	NA
MTBDNA-20-0798	-	-	-	-	S	S	S	-	Y	Y	Y	NA
MTBDNA-20-0799	-	-	-	-	S	S	S	-	Y	Y	Y	NA
MTBDNA-20-0800	-	-	-	-	S	S	S	-	Y	Y	Y	NA
MTBDNA-20-0801	-	-	-	-	S	S	S	-	Y	Y	Y	NA
MTBDNA-20-0802	-	-	-	-	S	S	S	-	Y	Y	Y	NA
MTBDNA-20-0803	-	-	R	-	S	S	S	-	Y	Y	N	NA
MTBDNA-20-0804	-	-	-	-	S	S	S	-	Y	Y	Y	NA
MTBDNA-20-0805	-	-	-	-	S	S	S	-	Y	Y	Y	NA
MTBDNA-20-0806	-	-	-	-	S	S	S	-	Y	Y	Y	NA
MTBDNA-20-0807	-	-	-	-	S	S	S	-	Y	Y	Y	NA
MTBDNA-20-0808	-	-	-	-	S	S	S	-	Y	Y	Y	NA
MTBDNA-20-0809	-	-	-	-	S	S	S	-	Y	Y	Y	NA
MTBDNA-20-0810	-	-	-	-	S	S	S	-	Y	Y	Y	NA
MTBDNA-20-0811	-	-	-	-	S	S	S	-	Y	Y	Y	NA
MTBDNA-20-0812	-	-	-	-	S	S	S	-	Y	Y	Y	NA
MTBDNA-20-0813	-	-	-	-	S	S	S	-	Y	Y	Y	NA
MTBDNA-20-0814	-	-	-	-	S	S	S	-	Y	Y	Y	NA
MTBDNA-20-0815	-	-	-	-	S	S	S	-	Y	Y	Y	NA
MTBDNA-20-0816	-	-	-	-	S	S	S	-	Y	Y	Y	NA
MTBDNA-20-0817	-	-	-	-	S	S	S	-	Y	Y	Y	NA
MTBDNA-20-0818	-	-	-	-	S	S	S	-	Y	Y	Y	NA
MTBDNA-20-0819	-	-	-	-	S	S	S	-	Y	Y	Y	NA
MTBDNA-20-0820	-	-	-	-	S	S	S	-	Y	Y	Y	NA
MTBDNA-20-0821	-	-	-	-	S	S	S	-	Y	Y	Y	NA
MTBDNA-20-0822	-	-	-	-	S	S	S	-	Y	Y	Y	NA
MTBDNA-20-0823	-	-	-	-	S	S	S	-	Y	Y	Y	NA
MTBDNA-20-0824	-	R	-	R	S	R	S	-	Y	Y	Y	NA
MTBDNA-20-0825	-	-	-	-	S	S	S	-	Y	Y	Y	NA
MTBDNA-20-0826	-	-	-	-	S	S	S	-	Y	Y	Y	NA
MTBDNA-20-0827	-	-	-	-	S	S	S	-	Y	Y	Y	NA
MTBDNA-20-0828	-	-	-	-	S	S	S	S	Y	Y	Y	Y
MTBDNA-20-0829	-	-	-	R	S	S	S	R	Y	Y	Y	Y
MTBDNA-20-0830	-	-	-	-	S	S	S	S	Y	Y	Y	Y
MTBDNA-20-0831	-	-	-	-	S	S	S	S	Y	Y	Y	Y
MTBDNA-20-0832	-	-	-	-	S	S	S	S	Y	Y	Y	Y
MTBDNA-20-0833	-	-	-	-	S	S	S	S	Y	Y	Y	Y
MTBDNA-20-0834	-	-	-	-	S	S	S	S	Y	Y	Y	Y
MTBDNA-20-0835	-	-	-	-	S	S	S	S	Y	Y	Y	Y
MTBDNA-20-0836	-	-	-	-	S	S	S	S	Y	Y	Y	Y
MTBDNA-20-0837	-	-	-	-	S	S	S	S	Y	Y	Y	Y
MTBDNA-20-0838	-	-	-	-	S	S	S	S	Y	Y	Y	Y
MTBDNA-20-0839	-	-	-	-	S	S	S	S	Y	Y	Y	Y
MTBDNA-20-0840	-	R	-	-	S	R	S	-	Y	Y	Y	NA
MTBDNA-20-0841	-	R	-	-	S	R	S	-	Y	Y	Y	NA
MTBDNA-20-0842	-	R	-	-	S	R	S	-	Y	Y	Y	NA
MTBDNA-20-0843	-	R	-	-	S	R	S	-	Y	Y	Y	NA
MTBDNA-20-0844	-	R	-	-	S	R	S	-	Y	Y	Y	NA
MTBDNA-20-0845	-	R	-	-	S	R	S	-	Y	Y	Y	NA
MTBDNA-20-0846	-	R	-	-	S	R	S	-	Y	Y	Y	NA
MTBDNA-20-0847	-	R	-	-	S	R	S	-	Y	Y	Y	NA
MTBDNA-20-0848	-	R	-	-	S	R	S	-	Y	Y	Y	NA
MTBDNA-20-0849	-	-	-	-	S	R	S	S	Y	N	Y	Y
MTBDNA-20-0850	-	-	-	-	S	S	S	S	Y	Y	Y	Y
MTBDNA-20-0851	-	-	-	-	S	S	S	S	Y	Y	Y	Y
MTBDNA-20-0852	-	-	-	-	S	S	S	S	Y	Y	Y	Y
MTBDNA-20-0853	-	-	-	-	S	S	S	S	Y	Y	Y	Y
MTBDNA-20-0854	-	-	-	-	S	S	S	S	Y	Y	Y	Y
MTBDNA-20-0856	-	-	-	-	S	S	S	S	Y	Y	Y	Y
MTBDNA-20-0857	-	-	-	-	S	S	S	S	Y	Y	Y	Y
MTBDNA-20-0858	-	-	-	-	S	S	S	S	Y	Y	Y	Y
MTBDNA-20-0859	-	-	-	-	S	S	S	S	Y	Y	Y	Y
MTBDNA-20-0860	-	-	-	-	S	S	S	S	Y	Y	Y	Y
MTBDNA-20-0861	R	R	R	-	R	R	S	S	Y	Y	N	Y
MTBDNA-21-0001	-	-	-	-	S	S	S	-	Y	Y	Y	NA
MTBDNA-21-0002	-	-	-	-	S	S	S	-	Y	Y	Y	NA
MTBDNA-21-0003	-	-	-	-	S	S	S	-	Y	Y	Y	NA
MTBDNA-21-0004	-	-	-	-	S	S	S	-	Y	Y	Y	NA
MTBDNA-21-0005	-	R	-	-	S	R	S	-	Y	Y	Y	NA
MTBDNA-21-0006	-	-	-	-	S	S	S	-	Y	Y	Y	NA
MTBDNA-21-0007	-	-	-	-	S	S	S	-	Y	Y	Y	NA
MTBDNA-21-0008	-	-	-	-	S	S	S	-	Y	Y	Y	NA
MTBDNA-21-0009	-	-	-	-	S	S	S	-	Y	Y	Y	NA
MTBDNA-21-0010	-	-	-	-	S	S	S	-	Y	Y	Y	NA
MTBDNA-21-0011	-	-	-	-	S	S	S	-	Y	Y	Y	NA
MTBDNA-21-0012	-	-	-	-	S	S	S	-	Y	Y	Y	NA
MTBDNA-21-0013	-	-	-	-	S	S	S	-	Y	Y	Y	NA
MTBDNA-21-0014	-	-	-	-	S	S	S	S	Y	Y	Y	Y
MTBDNA-21-0015	-	-	-	-	S	S	S	S	Y	Y	Y	Y
MTBDNA-21-0016	-	-	-	-	S	S	S	S	Y	Y	Y	Y
MTBDNA-21-0017	-	-	-	-	S	S	S	S	Y	Y	Y	Y
MTBDNA-21-0018	-	-	-	-	S	S	S	S	Y	Y	Y	Y
MTBDNA-21-0019	-	-	-	-	S	S	S	S	Y	Y	Y	Y
MTBDNA-21-0020	-	-	-	-	S	S	S	S	Y	Y	Y	Y
MTBDNA-21-0021	-	-	-	-	S	S	S	S	Y	Y	Y	Y
MTBDNA-21-0022	-	-	-	-	S	S	S	S	Y	Y	Y	Y
MTBDNA-21-0023	-	R	-	-	S	R	S	S	Y	Y	Y	Y
MTBDNA-21-0024	-	-	-	-	S	S	S	-	Y	Y	Y	NA
MTBDNA-21-0025	-	-	-	R	S	S	S	-	Y	Y	Y	NA
MTBDNA-21-0026	-	-	-	-	S	S	S	-	Y	Y	Y	NA
MTBDNA-21-0027	-	-	-	-	S	S	S	-	Y	Y	Y	NA
MTBDNA-21-0028	-	-	-	-	S	S	S	-	Y	Y	Y	NA
MTBDNA-21-0029	-	-	-	-	S	S	S	-	Y	Y	Y	NA
MTBDNA-21-0030	-	-	-	R	S	S	S	-	Y	Y	Y	NA
MTBDNA-21-0031	-	-	-	-	S	S	S	-	Y	Y	Y	NA
MTBDNA-21-0032	-	-	-	-	S	S	S	-	Y	Y	Y	NA
MTBDNA-21-0033	-	-	-	-	S	S	S	-	Y	Y	Y	NA
MTBDNA-21-0034	-	-	-	-	S	S	S	-	Y	Y	Y	NA
MTBDNA-21-0035	-	-	-	-	S	S	S	-	Y	Y	Y	NA
MTBDNA-21-0036	-	-	-	-	S	S	S	-	Y	Y	Y	NA
MTBDNA-21-0037	-	-	-	-	S	S	S	-	Y	Y	Y	NA
MTBDNA-21-0038	-	-	-	-	S	S	S	-	Y	Y	Y	NA
MTBDNA-21-0039	-	-	-	-	S	S	S	-	Y	Y	Y	NA
MTBDNA-21-0040	-	-	-	-	S	S	S	-	Y	Y	Y	NA
MTBDNA-21-0041	-	-	-	-	S	S	S	-	Y	Y	Y	NA
MTBDNA-21-0042	-	-	-	-	S	S	S	S	Y	Y	Y	Y
MTBDNA-21-0043	-	-	-	-	S	S	S	S	Y	Y	Y	Y
MTBDNA-21-0044	-	-	-	-	S	S	S	S	Y	Y	Y	Y
MTBDNA-21-0045	-	-	-	-	S	S	S	S	Y	Y	Y	Y
MTBDNA-21-0046	-	-	-	-	S	S	S	S	Y	Y	Y	Y
MTBDNA-21-0047	-	-	-	-	S	S	S	S	Y	Y	Y	Y
MTBDNA-21-0048	-	-	-	-	S	S	S	S	Y	Y	Y	Y
MTBDNA-21-0049	-	-	-	-	S	S	S	S	Y	Y	Y	Y
MTBDNA-21-0050	-	-	-	-	S	S	S	S	Y	Y	Y	Y
MTBDNA-21-0051	-	-	-	-	S	S	S	S	Y	Y	Y	Y
MTBDNA-21-0052	-	-	-	-	S	S	S	S	Y	Y	Y	Y
MTBDNA-21-0053	-	-	-	-	S	S	S	S	Y	Y	Y	Y
MTBDNA-21-0054	-	-	-	-	S	S	S	S	Y	Y	Y	Y
MTBDNA-21-0055	-	-	-	-	S	S	S	S	Y	Y	Y	Y
MTBDNA-21-0056	-	-	-	-	S	S	S	S	Y	Y	Y	Y
MTBDNA-21-0057	-	-	-	-	S	S	S	S	Y	Y	Y	Y
MTBDNA-21-0058	-	R	-	-	S	S	S	S	Y	N	Y	Y
MTBDNA-21-0059	-	-	-	-	S	S	S	S	Y	Y	Y	Y
MTBDNA-21-0060	-	-	-	-	S	S	S	S	Y	Y	Y	Y
MTBDNA-21-0061	-	-	-	-	S	S	S	S	Y	Y	Y	Y
MTBDNA-21-0062	-	-	-	-	S	S	S	S	Y	Y	Y	Y
MTBDNA-21-0063	-	-	-	-	S	S	S	S	Y	Y	Y	Y
MTBDNA-21-0064	-	-	-	-	S	S	S	S	Y	Y	Y	Y
MTBDNA-21-0065	-	-	-	-	S	S	S	-	Y	Y	Y	NA
MTBDNA-21-0066	-	-	-	-	S	S	S	-	Y	Y	Y	NA
MTBDNA-21-0067	-	-	-	-	S	S	S	-	Y	Y	Y	NA
MTBDNA-21-0068	-	-	-	-	S	S	S	-	Y	Y	Y	NA
MTBDNA-21-0069	-	-	-	-	S	S	S	-	Y	Y	Y	NA
MTBDNA-21-0070	-	-	-	-	S	S	S	-	Y	Y	Y	NA
MTBDNA-21-0071	-	-	-	-	S	S	S	-	Y	Y	Y	NA
MTBDNA-21-0072	-	-	-	-	S	S	S	-	Y	Y	Y	NA
MTBDNA-21-0073	-	-	-	-	S	S	S	-	Y	Y	Y	NA
MTBDNA-21-0074	-	-	-	-	S	S	S	-	Y	Y	Y	NA
MTBDNA-21-0075	-	-	-	-	S	S	S	-	Y	Y	Y	NA
MTBDNA-21-0076	-	-	-	-	S	S	S	-	Y	Y	Y	NA
MTBDNA-21-0077	-	-	-	-	S	S	S	-	Y	Y	Y	NA
MTBDNA-21-0078	-	-	-	-	S	S	S	-	Y	Y	Y	NA
MTBDNA-21-0079	-	-	-	-	S	S	S	-	Y	Y	Y	NA
MTBDNA-21-0080	-	-	-	-	S	S	S	S	Y	Y	Y	Y
MTBDNA-21-0081	-	-	-	-	-	-	-	-	NA	NA	NA	NA
MTBDNA-21-0082	-	R	-	-	S	R	S	S	Y	Y	Y	Y
MTBDNA-21-0083	R	R	R	-	R	R	S	S	Y	Y	N	Y
MTBDNA-21-0084	-	R	-	-	S	R	S	S	Y	Y	Y	Y
MTBDNA-21-0085	-	R	-	-	S	R	S	S	Y	Y	Y	Y
MTBDNA-21-0086	-	R	-	-	S	R	S	S	Y	Y	Y	Y
MTBDNA-21-0087	-	-	-	-	S	S	S	-	Y	Y	Y	NA
MTBDNA-21-0088	-	-	-	-	S	S	S	-	Y	Y	Y	NA
MTBDNA-21-0089	-	-	-	-	S	S	S	-	Y	Y	Y	NA
MTBDNA-21-0090	-	-	-	-	S	S	S	-	Y	Y	Y	NA
MTBDNA-21-0091	-	-	-	-	S	S	S	S	Y	Y	Y	Y
MTBDNA-21-0092	-	-	-	-	S	S	S	S	Y	Y	Y	Y
MTBDNA-21-0093	-	-	R	-	S	S	S	S	Y	Y	N	Y
MTBDNA-21-0094	-	-	-	-	S	S	S	S	Y	Y	Y	Y
MTBDNA-21-0095	-	-	-	-	S	S	S	S	Y	Y	Y	Y
MTBDNA-21-0096	-	-	-	-	S	S	S	S	Y	Y	Y	Y
MTBDNA-21-0097	-	-	-	-	S	S	S	S	Y	Y	Y	Y
MTBDNA-21-0098	-	-	-	-	S	S	S	S	Y	Y	Y	Y
MTBDNA-21-0099	-	-	-	-	S	S	S	S	Y	Y	Y	Y
MTBDNA-21-0100	-	-	-	-	S	S	S	S	Y	Y	Y	Y
MTBDNA-21-0101	-	-	-	-	S	S	S	S	Y	Y	Y	Y
MTBDNA-21-0102	-	-	-	-	S	S	S	S	Y	Y	Y	Y
MTBDNA-21-0103	-	-	-	-	S	S	S	S	Y	Y	Y	Y
MTBDNA-21-0104	-	-	-	-	S	S	S	S	Y	Y	Y	Y
MTBDNA-21-0105	-	-	-	-	S	S	S	S	Y	Y	Y	Y
MTBDNA-21-0106	R	R	-	-	R	R	S	-	Y	Y	Y	NA
MTBDNA-21-0107	-	-	-	-	S	S	S	-	Y	Y	Y	NA
MTBDNA-21-0108	-	-	-	-	S	S	S	-	Y	Y	Y	NA
MTBDNA-21-0109	-	-	-	-	S	S	S	S	Y	Y	Y	Y
MTBDNA-21-0110	-	-	-	-	S	S	S	S	Y	Y	Y	Y
MTBDNA-21-0111	-	-	-	-	S	S	S	S	Y	Y	Y	Y
MTBDNA-21-0112	-	-	-	-	S	S	S	S	Y	Y	Y	Y
MTBDNA-21-0113	-	-	-	-	S	S	S	S	Y	Y	Y	Y
MTBDNA-21-0114	-	-	-	-	S	S	S	S	Y	Y	Y	Y
MTBDNA-21-0115	-	-	-	-	S	S	S	S	Y	Y	Y	Y
MTBDNA-21-0116	-	-	-	-	S	S	S	S	Y	Y	Y	Y
MTBDNA-21-0117	-	R	-	-	S	R	S	S	Y	Y	Y	Y
MTBDNA-21-0118	-	-	-	-	S	S	S	S	Y	Y	Y	Y
MTBDNA-21-0119	-	-	-	-	S	S	S	S	Y	Y	Y	Y
MTBDNA-21-0120	-	-	-	-	S	S	S	S	Y	Y	Y	Y
MTBDNA-21-0121	-	-	-	-	S	S	S	S	Y	Y	Y	Y
MTBDNA-21-0122	-	-	-	-	S	S	S	S	Y	Y	Y	Y
MTBDNA-21-0123	-	-	-	-	S	S	S	S	Y	Y	Y	Y
MTBDNA-21-0124	-	-	-	-	S	S	S	S	Y	Y	Y	Y
MTBDNA-21-0125	-	-	-	-	S	S	S	S	Y	Y	Y	Y
MTBDNA-21-0126	-	-	-	-	S	S	S	S	Y	Y	Y	Y
MTBDNA-21-0127	-	-	-	-	S	S	S	S	Y	Y	Y	Y
MTBDNA-21-0128	-	-	-	-	S	S	S	S	Y	Y	Y	Y
MTBDNA-21-0129	-	-	-	-	S	S	S	S	Y	Y	Y	Y
MTBDNA-21-0130	-	-	-	-	S	S	S	S	Y	Y	Y	Y
MTBDNA-21-0131	-	-	-	-	S	S	S	S	Y	Y	Y	Y
MTBDNA-21-0132	-	-	-	-	S	S	S	S	Y	Y	Y	Y
MTBDNA-21-0133	-	-	-	-	S	S	S	S	Y	Y	Y	Y
MTBDNA-21-0134	-	-	-	-	S	S	S	S	Y	Y	Y	Y
MTBDNA-21-0135	-	-	-	-	S	S	S	S	Y	Y	Y	Y
MTBDNA-21-0136	-	-	-	-	S	S	S	S	Y	Y	Y	Y
MTBDNA-21-0137	-	-	-	-	S	S	S	S	Y	Y	Y	Y
MTBDNA-21-0138	-	-	-	-	S	S	S	S	Y	Y	Y	Y
MTBDNA-21-0139	-	-	-	-	S	S	S	S	Y	Y	Y	Y
MTBDNA-21-0140	-	-	-	-	S	S	S	S	Y	Y	Y	Y
MTBDNA-21-0141	-	-	-	-	S	S	S	S	Y	Y	Y	Y
MTBDNA-21-0142	-	-	-	-	S	S	S	S	Y	Y	Y	Y
MTBDNA-21-0143	-	-	-	-	S	S	S	S	Y	Y	Y	Y
MTBDNA-21-0144	-	-	-	-	S	S	S	S	Y	Y	Y	Y
MTBDNA-21-0145	-	-	-	-	S	S	S	S	Y	Y	Y	Y
MTBDNA-21-0146	-	-	-	-	S	S	S	S	Y	Y	Y	Y
MTBDNA-21-0147	-	-	-	-	S	S	S	S	Y	Y	Y	Y
MTBDNA-21-0148	-	-	-	-	S	S	S	S	Y	Y	Y	Y
MTBDNA-21-0149	-	-	-	-	S	S	S	S	Y	Y	Y	Y
MTBDNA-21-0150	-	-	-	-	S	S	S	S	Y	Y	Y	Y
MTBDNA-21-0151	-	-	-	-	S	S	S	S	Y	Y	Y	Y
MTBDNA-21-0152	-	-	-	-	S	S	S	S	Y	Y	Y	Y
MTBDNA-21-0153	-	-	-	-	S	S	S	S	Y	Y	Y	Y
MTBDNA-21-0154	-	-	-	-	S	S	S	S	Y	Y	Y	Y
MTBDNA-21-0155	-	-	-	-	S	S	S	S	Y	Y	Y	Y
MTBDNA-21-0156	-	-	-	-	S	S	S	-	Y	Y	Y	NA
MTBDNA-21-0157	-	-	-	-	S	S	S	-	Y	Y	Y	NA
MTBDNA-21-0158	-	-	-	-	S	S	S	-	Y	Y	Y	NA
MTBDNA-21-0159	-	-	-	-	S	S	S	-	Y	Y	Y	NA
MTBDNA-21-0160	-	-	-	-	S	S	S	-	Y	Y	Y	NA
MTBDNA-21-0161	-	R	-	-	S	R	S	-	Y	Y	Y	NA
MTBDNA-21-0162	-	-	-	-	S	S	S	-	Y	Y	Y	NA
MTBDNA-21-0163	-	-	-	-	S	S	S	-	Y	Y	Y	NA
MTBDNA-21-0164	-	-	-	-	S	S	S	-	Y	Y	Y	NA
MTBDNA-21-0165	-	-	-	-	S	S	S	-	Y	Y	Y	NA
MTBDNA-21-0166	-	-	-	-	S	S	S	-	Y	Y	Y	NA
MTBDNA-21-0167	-	-	-	-	S	S	S	-	Y	Y	Y	NA
MTBDNA-21-0168	-	R	-	-	S	R	S	-	Y	Y	Y	NA
MTBDNA-21-0169	-	-	-	-	S	S	S	-	Y	Y	Y	NA
MTBDNA-21-0171	-	-	-	-	S	S	S	-	Y	Y	Y	NA
MTBDNA-21-0172	-	-	-	-	S	S	S	-	Y	Y	Y	NA
MTBDNA-21-0173	-	-	-	-	S	S	S	-	Y	Y	Y	NA
MTBDNA-21-0174	-	-	-	-	S	S	S	-	Y	Y	Y	NA
MTBDNA-21-0175	-	-	-	-	S	S	S	-	Y	Y	Y	NA
MTBDNA-21-0176	-	-	-	-	S	S	S	-	Y	Y	Y	NA
MTBDNA-21-0177	-	-	-	-	S	S	S	-	Y	Y	Y	NA
MTBDNA-21-0178	-	-	-	-	S	S	S	-	Y	Y	Y	NA
MTBDNA-21-0179	-	R	-	-	S	R	S	-	Y	Y	Y	NA
MTBDNA-21-0180	-	-	R	-	S	S	R	-	Y	Y	Y	NA
MTBDNA-21-0181	-	-	-	-	S	S	S	-	Y	Y	Y	NA
MTBDNA-21-0182	-	-	-	-	S	S	S	-	Y	Y	Y	NA
MTBDNA-21-0183	-	-	-	-	S	S	S	-	Y	Y	Y	NA
MTBDNA-21-0184	-	-	-	-	S	S	S	-	Y	Y	Y	NA
MTBDNA-21-0185	-	R	-	-	S	R	S	-	Y	Y	Y	NA
MTBDNA-21-0187	-	-	-	-	S	S	S	S	Y	Y	Y	Y
MTBDNA-21-0188	-	-	-	-	S	S	S	S	Y	Y	Y	Y
MTBDNA-21-0189	-	-	-	-	S	S	S	S	Y	Y	Y	Y
MTBDNA-21-0190	-	-	-	-	S	S	S	S	Y	Y	Y	Y
MTBDNA-21-0191	-	-	-	-	S	S	S	S	Y	Y	Y	Y
MTBDNA-21-0192	-	-	-	-	S	S	S	S	Y	Y	Y	Y
MTBDNA-21-0193	-	-	-	-	S	S	S	S	Y	Y	Y	Y
MTBDNA-21-0194	-	-	-	-	S	S	S	S	Y	Y	Y	Y
MTBDNA-21-0195	-	-	-	-	S	S	S	S	Y	Y	Y	Y
MTBDNA-21-0196	-	-	-	-	S	S	S	S	Y	Y	Y	Y
MTBDNA-21-0197	-	-	-	-	S	S	S	S	Y	Y	Y	Y
MTBDNA-21-0198	-	-	-	-	S	S	S	S	Y	Y	Y	Y
MTBDNA-21-0199	-	R	-	-	S	R	S	S	Y	Y	Y	Y
MTBDNA-21-0200	-	-	-	-	S	S	S	S	Y	Y	Y	Y
MTBDNA-21-0201	-	-	-	-	S	S	S	S	Y	Y	Y	Y
MTBDNA-21-0202	-	-	R	-	-	S	R	S	NA	Y	Y	Y
MTBDNA-21-0203	-	-	-	-	S	S	S	S	Y	Y	Y	Y
MTBDNA-21-0204	-	-	-	-	S	S	S	S	Y	Y	Y	Y
MTBDNA-21-0205	-	-	-	-	S	S	S	S	Y	Y	Y	Y
MTBDNA-21-0206	-	-	-	-	S	S	S	S	Y	Y	Y	Y
MTBDNA-21-0207	-	-	-	-	S	S	S	S	Y	Y	Y	Y
MTBDNA-21-0208	-	-	-	-	S	S	S	S	Y	Y	Y	Y
MTBDNA-21-0209	-	-	-	-	S	S	S	S	Y	Y	Y	Y
MTBDNA-21-0210	-	-	-	-	S	S	S	S	Y	Y	Y	Y
MTBDNA-21-0211	-	-	-	-	S	S	S	S	Y	Y	Y	Y
MTBDNA-21-0212	-	-	-	-	S	S	S	S	Y	Y	Y	Y
MTBDNA-21-0213	-	-	-	-	S	S	S	S	Y	Y	Y	Y
MTBDNA-21-0214	-	-	-	-	S	S	S	S	Y	Y	Y	Y
MTBDNA-21-0215	-	-	-	-	S	S	S	S	Y	Y	Y	Y
MTBDNA-21-0216	-	-	-	-	S	S	S	S	Y	Y	Y	Y
MTBDNA-21-0217	-	-	-	-	S	S	S	S	Y	Y	Y	Y
MTBDNA-21-0218	-	-	-	-	S	S	S	-	Y	Y	Y	NA
MTBDNA-21-0219	-	-	-	-	S	S	S	-	Y	Y	Y	NA
MTBDNA-21-0220	-	-	-	-	S	S	S	-	Y	Y	Y	NA
MTBDNA-21-0221	-	-	-	-	S	S	S	-	Y	Y	Y	NA
MTBDNA-21-0222	-	-	-	-	S	S	S	-	Y	Y	Y	NA
MTBDNA-21-0223	-	-	-	-	S	S	S	-	Y	Y	Y	NA
MTBDNA-21-0224	-	-	-	-	S	S	S	-	Y	Y	Y	NA
MTBDNA-21-0225	-	-	-	-	S	S	S	-	Y	Y	Y	NA
MTBDNA-21-0226	-	-	-	-	S	S	S	-	Y	Y	Y	NA
MTBDNA-21-0227	-	-	-	-	S	S	S	-	Y	Y	Y	NA
MTBDNA-21-0228	-	-	-	-	S	S	S	S	Y	Y	Y	Y
MTBDNA-21-0229	-	-	-	-	S	S	S	S	Y	Y	Y	Y
MTBDNA-21-0230	-	-	-	-	S	S	S	S	Y	Y	Y	Y
MTBDNA-21-0231	-	-	-	-	S	S	S	S	Y	Y	Y	Y
MTBDNA-21-0232	-	-	-	-	S	S	S	S	Y	Y	Y	Y
MTBDNA-21-0233	-	-	-	-	S	S	S	S	Y	Y	Y	Y
MTBDNA-21-0234	-	-	-	-	S	S	S	S	Y	Y	Y	Y
MTBDNA-21-0235	-	-	-	-	S	S	S	S	Y	Y	Y	Y
MTBDNA-21-0236	-	-	-	-	S	S	S	S	Y	Y	Y	Y
MTBDNA-21-0237	-	R	-	-	S	R	S	S	Y	Y	Y	Y
MTBDNA-21-0238	-	-	-	-	S	S	S	S	Y	Y	Y	Y
MTBDNA-21-0239	-	-	-	-	S	S	S	S	Y	Y	Y	Y
MTBDNA-21-0240	-	-	-	-	S	S	S	S	Y	Y	Y	Y
MTBDNA-21-0241	-	-	-	-	S	S	S	S	Y	Y	Y	Y
MTBDNA-21-0242	-	-	-	-	S	S	S	-	Y	Y	Y	NA
MTBDNA-21-0243	-	-	-	-	S	S	S	-	Y	Y	Y	NA
MTBDNA-21-0244	-	-	-	-	S	S	S	S	Y	Y	Y	Y
MTBDNA-21-0245	-	-	-	-	S	S	S	-	Y	Y	Y	NA
MTBDNA-21-0246	-	-	-	-	S	S	S	-	Y	Y	Y	NA
MTBDNA-21-0247	-	-	-	-	S	S	S	-	Y	Y	Y	NA
MTBDNA-21-0248	-	-	-	-	S	S	S	S	Y	Y	Y	Y
MTBDNA-21-0249	-	-	-	-	S	S	S	S	Y	Y	Y	Y
MTBDNA-21-0250	-	-	-	-	S	S	S	S	Y	Y	Y	Y
MTBDNA-21-0251	-	-	-	-	S	S	S	S	Y	Y	Y	Y
MTBDNA-21-0252	-	-	-	-	S	S	S	S	Y	Y	Y	Y
MTBDNA-21-0253	-	-	-	-	S	S	S	S	Y	Y	Y	Y
MTBDNA-21-0254	-	-	-	-	S	S	S	S	Y	Y	Y	Y
MTBDNA-21-0255	-	-	-	-	S	S	S	S	Y	Y	Y	Y
MTBDNA-21-0256	-	-	-	-	S	S	S	S	Y	Y	Y	Y
MTBDNA-21-0257	-	-	-	-	S	S	S	-	Y	Y	Y	NA
MTBDNA-21-0258	-	-	-	-	S	S	S	-	Y	Y	Y	NA
MTBDNA-21-0259	-	-	-	-	S	S	S	-	Y	Y	Y	NA
MTBDNA-21-0260	-	-	-	-	S	S	S	-	Y	Y	Y	NA
MTBDNA-21-0261	-	-	-	-	S	S	S	-	Y	Y	Y	NA
MTBDNA-21-0262	-	-	-	R	S	S	S	-	Y	Y	Y	NA
MTBDNA-21-0263	-	-	-	-	S	S	S	S	Y	Y	Y	Y
MTBDNA-21-0264	-	-	-	-	S	S	S	S	Y	Y	Y	Y
MTBDNA-21-0265	-	-	-	-	S	S	S	S	Y	Y	Y	Y
MTBDNA-21-0266	-	-	-	-	S	S	S	S	Y	Y	Y	Y
MTBDNA-21-0268	-	-	-	-	S	S	S	S	Y	Y	Y	Y
MTBDNA-21-0269	-	-	-	-	S	S	S	S	Y	Y	Y	Y
MTBDNA-21-0270	-	-	-	-	S	S	S	S	Y	Y	Y	Y
MTBDNA-21-0271	-	-	-	-	S	S	S	S	Y	Y	Y	Y
MTBDNA-21-0272	-	-	-	-	S	S	S	S	Y	Y	Y	Y
MTBDNA-21-0273	-	-	-	-	S	S	S	S	Y	Y	Y	Y
MTBDNA-21-0274	-	-	-	-	S	S	S	S	Y	Y	Y	Y
MTBDNA-21-0275	-	-	-	-	S	S	S	S	Y	Y	Y	Y
MTBDNA-21-0276	-	-	-	-	S	S	S	S	Y	Y	Y	Y
MTBDNA-21-0277	-	-	-	-	S	S	S	S	Y	Y	Y	Y
MTBDNA-21-0278	-	-	-	-	S	S	S	S	Y	Y	Y	Y
MTBDNA-21-0279	-	-	-	-	S	S	S	S	Y	Y	Y	Y
MTBDNA-21-0280	-	R	-	-	S	R	S	S	Y	Y	Y	Y
MTBDNA-21-0281	-	-	-	-	S	S	S	S	Y	Y	Y	Y
MTBDNA-21-0282	-	-	-	-	S	S	S	S	Y	Y	Y	Y
MTBDNA-21-0283	-	-	-	-	S	S	S	S	Y	Y	Y	Y
MTBDNA-21-0284	-	-	-	-	S	S	S	S	Y	Y	Y	Y
MTBDNA-21-0285	-	-	-	-	S	S	S	S	Y	Y	Y	Y
MTBDNA-21-0286	-	-	-	-	S	S	S	S	Y	Y	Y	Y
MTBDNA-21-0287	-	-	-	-	S	S	S	S	Y	Y	Y	Y
MTBDNA-21-0288	-	-	-	-	S	S	S	S	Y	Y	Y	Y
MTBDNA-21-0289	R	R	-	-	R	R	S	S	Y	Y	Y	Y
MTBDNA-21-0290	-	-	-	-	S	S	S	S	Y	Y	Y	Y
MTBDNA-21-0291	-	-	-	R	S	S	S	R	Y	Y	Y	Y
MTBDNA-21-0292	-	-	-	-	S	S	S	-	Y	Y	Y	NA
MTBDNA-21-0293	-	R	-	-	S	R	S	-	Y	Y	Y	NA
MTBDNA-21-0294	-	-	-	-	S	S	S	-	Y	Y	Y	NA
MTBDNA-21-0295	-	-	-	-	S	S	S	-	Y	Y	Y	NA
MTBDNA-21-0296	-	-	-	-	S	S	S	-	Y	Y	Y	NA
MTBDNA-21-0297	-	-	-	-	S	S	S	-	Y	Y	Y	NA
MTBDNA-21-0298	-	-	-	-	S	S	S	-	Y	Y	Y	NA
MTBDNA-21-0299	-	-	-	-	S	S	S	-	Y	Y	Y	NA
MTBDNA-21-0300	-	-	-	-	S	S	S	-	Y	Y	Y	NA
MTBDNA-21-0301	-	-	-	-	S	S	S	-	Y	Y	Y	NA
MTBDNA-21-0302	-	R	-	-	S	R	S	-	Y	Y	Y	NA
MTBDNA-21-0303	-	-	-	-	S	S	S	S	Y	Y	Y	Y
MTBDNA-21-0304	-	-	-	-	S	S	S	S	Y	Y	Y	Y
MTBDNA-21-0305	-	-	-	-	S	S	S	S	Y	Y	Y	Y
MTBDNA-21-0306	-	-	-	-	S	S	S	S	Y	Y	Y	Y
MTBDNA-21-0307	-	-	-	-	S	S	S	S	Y	Y	Y	Y
MTBDNA-21-0308	-	-	-	-	S	S	S	S	Y	Y	Y	Y
MTBDNA-21-0309	-	-	-	-	S	S	S	S	Y	Y	Y	Y
MTBDNA-21-0310	-	-	-	-	S	S	S	S	Y	Y	Y	Y
MTBDNA-21-0311	-	-	-	-	S	S	S	S	Y	Y	Y	Y
MTBDNA-21-0312	-	-	-	-	S	S	S	S	Y	Y	Y	Y
MTBDNA-21-0313	-	-	-	-	S	S	S	S	Y	Y	Y	Y
MTBDNA-21-0314	-	-	-	-	S	S	S	S	Y	Y	Y	Y
MTBDNA-21-0315	-	-	-	-	S	S	S	S	Y	Y	Y	Y
MTBDNA-21-0316	-	-	-	-	S	S	S	S	Y	Y	Y	Y
MTBDNA-21-0317	-	-	-	-	S	S	S	-	Y	Y	Y	NA
MTBDNA-21-0318	-	-	-	-	S	S	S	-	Y	Y	Y	NA
MTBDNA-21-0319	-	-	-	-	S	S	S	-	Y	Y	Y	NA
MTBDNA-21-0320	-	-	-	-	S	S	S	-	Y	Y	Y	NA
MTBDNA-21-0321	-	-	-	-	S	S	S	-	Y	Y	Y	NA
MTBDNA-21-0322	-	-	-	-	S	S	S	-	Y	Y	Y	NA
MTBDNA-21-0323	-	-	-	-	S	S	S	-	Y	Y	Y	NA
MTBDNA-21-0324	-	-	-	-	S	S	S	-	Y	Y	Y	NA
MTBDNA-21-0325	-	-	-	-	S	S	S	-	Y	Y	Y	NA
MTBDNA-21-0326	-	-	-	-	S	S	S	-	Y	Y	Y	NA
MTBDNA-21-0327	-	-	-	-	S	S	S	-	Y	Y	Y	NA
MTBDNA-21-0328	-	-	-	-	S	S	S	S	Y	Y	Y	Y
MTBDNA-21-0329	-	-	-	-	S	S	S	S	Y	Y	Y	Y
MTBDNA-21-0330	-	-	-	-	S	S	S	S	Y	Y	Y	Y
MTBDNA-21-0331	-	R	-	-	S	R	S	S	Y	Y	Y	Y
MTBDNA-21-0332	R	R	-	-	R	R	S	S	Y	Y	Y	Y
MTBDNA-21-0333	-	-	-	-	S	S	S	S	Y	Y	Y	Y
MTBDNA-21-0334	-	-	-	R	S	S	S	R	Y	Y	Y	Y
MTBDNA-21-0335	-	R	-	-	S	R	S	S	Y	Y	Y	Y
MTBDNA-21-0336	-	-	-	-	S	S	S	S	Y	Y	Y	Y
MTBDNA-21-0337	-	-	-	-	S	S	S	S	Y	Y	Y	Y
MTBDNA-21-0338	R	R	R	-	R	R	R	R	Y	Y	Y	N
MTBDNA-21-0339	-	-	-	-	S	S	S	-	Y	Y	Y	NA
MTBDNA-21-0340	-	-	-	-	S	S	S	-	Y	Y	Y	NA
MTBDNA-21-0341	-	-	-	-	S	S	S	-	Y	Y	Y	NA
MTBDNA-21-0342	-	-	-	-	S	S	S	-	Y	Y	Y	NA
MTBDNA-21-0343	-	-	-	-	S	S	S	-	Y	Y	Y	NA
MTBDNA-21-0344	-	-	-	-	S	S	S	-	Y	Y	Y	NA
MTBDNA-21-0345	-	-	-	-	S	S	S	-	Y	Y	Y	NA
MTBDNA-21-0346	-	-	-	-	S	S	S	S	Y	Y	Y	Y
MTBDNA-21-0347	-	-	-	-	S	S	S	S	Y	Y	Y	Y
MTBDNA-21-0348	-	-	-	-	S	S	S	S	Y	Y	Y	Y
MTBDNA-21-0349	-	-	-	-	S	S	S	S	Y	Y	Y	Y
MTBDNA-21-0350	-	-	-	-	S	S	S	S	Y	Y	Y	Y
MTBDNA-21-0351	-	-	-	-	S	S	S	S	Y	Y	Y	Y
MTBDNA-21-0352	-	-	-	-	S	S	S	S	Y	Y	Y	Y
MTBDNA-21-0353	-	-	-	-	S	S	S	S	Y	Y	Y	Y
MTBDNA-21-0354	-	-	-	-	S	S	S	S	Y	Y	Y	Y
MTBDNA-21-0355	-	-	-	-	S	S	S	S	Y	Y	Y	Y
MTBDNA-21-0356	-	-	-	-	S	S	S	S	Y	Y	Y	Y
MTBDNA-21-0357	-	-	-	-	S	S	S	S	Y	Y	Y	Y
MTBDNA-21-0358	-	-	-	-	S	S	S	S	Y	Y	Y	Y
MTBDNA-21-0359	-	-	-	-	S	S	S	S	Y	Y	Y	Y
MTBDNA-21-0360	-	-	-	-	S	S	S	S	Y	Y	Y	Y
MTBDNA-21-0361	-	-	-	-	S	S	S	S	Y	Y	Y	Y
MTBDNA-21-0362	-	-	-	-	S	S	S	S	Y	Y	Y	Y
MTBDNA-21-0363	-	-	-	-	S	S	S	S	Y	Y	Y	Y
MTBDNA-21-0364	-	-	-	-	S	S	S	S	Y	Y	Y	Y
MTBDNA-21-0365	-	-	-	-	S	S	S	S	Y	Y	Y	Y
MTBDNA-21-0366	-	-	-	-	S	S	S	S	Y	Y	Y	Y
MTBDNA-21-0367	-	-	R	-	S	S	S	S	Y	Y	N	Y
MTBDNA-21-0368	-	R	-	-	S	-	S	S	Y	NA	Y	Y
MTBDNA-21-0369	-	-	-	-	S	S	S	S	Y	Y	Y	Y
MTBDNA-21-0370	-	-	-	-	S	S	S	S	Y	Y	Y	Y
MTBDNA-21-0371	-	-	-	-	S	S	S	S	Y	Y	Y	Y
MTBDNA-21-0372	-	-	-	-	S	S	S	S	Y	Y	Y	Y
MTBDNA-21-0373	-	-	-	-	S	S	S	S	Y	Y	Y	Y
MTBDNA-21-0374	-	-	-	-	S	S	S	S	Y	Y	Y	Y
MTBDNA-21-0375	-	-	-	-	S	S	S	S	Y	Y	Y	Y
MTBDNA-21-0376	-	R	-	-	S	R	S	S	Y	Y	Y	Y
MTBDNA-21-0377	-	-	-	-	S	S	S	S	Y	Y	Y	Y
MTBDNA-21-0378	-	-	-	-	S	S	S	S	Y	Y	Y	Y
MTBDNA-21-0379	-	-	-	-	S	S	S	S	Y	Y	Y	Y
MTBDNA-21-0380	-	-	-	-	S	S	S	S	Y	Y	Y	Y
MTBDNA-21-0381	-	-	-	-	S	S	S	S	Y	Y	Y	Y
MTBDNA-21-0382	-	-	-	-	S	S	S	S	Y	Y	Y	Y
MTBDNA-21-0383	-	-	-	-	-	-	-	-	NA	NA	NA	NA
MTBDNA-21-0384	-	-	-	-	S	S	S	-	Y	Y	Y	NA
MTBDNA-21-0385	-	-	-	-	S	S	S	-	Y	Y	Y	NA
MTBDNA-21-0386	-	-	-	-	S	S	S	-	Y	Y	Y	NA
MTBDNA-21-0387	-	-	-	-	S	S	S	-	Y	Y	Y	NA
MTBDNA-21-0388	-	-	-	-	S	S	S	S	Y	Y	Y	Y
MTBDNA-21-0389	-	-	-	-	S	S	S	S	Y	Y	Y	Y
MTBDNA-21-0390	-	-	-	-	S	S	S	S	Y	Y	Y	Y
MTBDNA-21-0391	-	-	-	-	S	S	S	S	Y	Y	Y	Y
MTBDNA-21-0392	-	-	-	-	S	S	S	S	Y	Y	Y	Y
MTBDNA-21-0393	-	-	-	-	S	S	S	S	Y	Y	Y	Y
MTBDNA-21-0394	-	R	-	-	S	R	S	-	Y	Y	Y	NA
MTBDNA-21-0395	-	-	-	-	S	S	S	S	Y	Y	Y	Y
MTBDNA-21-0396	-	-	-	-	S	S	S	S	Y	Y	Y	Y
MTBDNA-21-0397	-	-	-	-	S	S	S	S	Y	Y	Y	Y
MTBDNA-21-0398	-	-	-	-	S	S	S	S	Y	Y	Y	Y
MTBDNA-21-0399	-	-	-	-	S	S	S	S	Y	Y	Y	Y
MTBDNA-21-0400	-	-	-	-	S	S	S	S	Y	Y	Y	Y
MTBDNA-21-0401	-	-	-	-	S	S	S	S	Y	Y	Y	Y
MTBDNA-21-0402	-	-	-	-	S	S	S	S	Y	Y	Y	Y
MTBDNA-21-0403	-	-	-	-	S	S	S	-	Y	Y	Y	NA
MTBDNA-21-0404	R	-	-	-	S	S	S	-	N	Y	Y	NA
MTBDNA-21-0406	R	-	-	-	S	S	S	-	N	Y	Y	NA
MTBDNA-21-0407	-	-	-	-	S	S	S	-	Y	Y	Y	NA
MTBDNA-21-0408	-	-	-	-	S	S	S	-	Y	Y	Y	NA
MTBDNA-21-0409	-	-	-	-	S	S	S	S	Y	Y	Y	Y
MTBDNA-21-0411	-	-	-	-	S	S	S	S	Y	Y	Y	Y
MTBDNA-21-0412	-	-	-	-	S	S	S	S	Y	Y	Y	Y
MTBDNA-21-0413	-	-	-	-	S	S	S	S	Y	Y	Y	Y
MTBDNA-21-0414	-	-	-	-	S	S	S	S	Y	Y	Y	Y
MTBDNA-21-0415	-	-	-	-	S	S	S	S	Y	Y	Y	Y
MTBDNA-21-0416	-	-	-	-	S	S	S	S	Y	Y	Y	Y
MTBDNA-21-0417	-	-	-	-	S	S	S	S	Y	Y	Y	Y
MTBDNA-21-0418	-	-	-	-	S	S	S	S	Y	Y	Y	Y
MTBDNA-21-0419	-	R	-	-	S	R	S	S	Y	Y	Y	Y
MTBDNA-21-0420	-	-	-	-	S	S	S	S	Y	Y	Y	Y
MTBDNA-21-0421	-	-	-	-	S	S	S	S	Y	Y	Y	Y
MTBDNA-21-0422	-	-	-	-	S	S	S	S	Y	Y	Y	Y
MTBDNA-21-0423	-	-	-	-	S	S	S	S	Y	Y	Y	Y
MTBDNA-21-0424	R	-	-	-	S	S	S	S	N	Y	Y	Y
MTBDNA-21-0425	R	R	R	R	R	R	R	R	Y	Y	Y	Y
MTBDNA-21-0426	-	-	-	-	S	S	S	S	Y	Y	Y	Y
MTBDNA-21-0427	-	R	-	-	S	S	S	S	Y	N	Y	Y
MTBDNA-21-0428	-	-	-	-	S	S	S	S	Y	Y	Y	Y
MTBDNA-21-0429	-	-	-	-	S	S	S	S	Y	Y	Y	Y
MTBDNA-21-0430	-	-	-	-	S	S	S	S	Y	Y	Y	Y
MTBDNA-21-0431	-	-	-	-	S	S	S	S	Y	Y	Y	Y
MTBDNA-21-0432	-	R	-	-	S	R	S	S	Y	Y	Y	Y
MTBDNA-21-0433	-	-	-	-	S	S	S	S	Y	Y	Y	Y
MTBDNA-21-0434	-	-	-	-	S	S	S	S	Y	Y	Y	Y
MTBDNA-21-0435	-	-	-	-	S	S	S	S	Y	Y	Y	Y
MTBDNA-21-0436	-	-	-	-	S	S	S	S	Y	Y	Y	Y
MTBDNA-21-0437	-	-	-	-	S	S	S	S	Y	Y	Y	Y
MTBDNA-21-0438	-	-	-	-	S	S	S	S	Y	Y	Y	Y
MTBDNA-21-0439	-	-	-	-	S	S	S	S	Y	Y	Y	Y
MTBDNA-21-0440	-	-	-	-	S	S	S	-	Y	Y	Y	NA
MTBDNA-21-0441	-	-	-	-	S	S	S	-	Y	Y	Y	NA
MTBDNA-21-0442	-	-	-	-	S	S	S	-	Y	Y	Y	NA
MTBDNA-21-0443	-	R	-	-	S	R	S	-	Y	Y	Y	NA
MTBDNA-21-0444	-	-	-	-	S	S	S	-	Y	Y	Y	NA
MTBDNA-21-0445	-	-	-	-	S	S	S	-	Y	Y	Y	NA
MTBDNA-21-0446	-	-	-	-	S	S	S	-	Y	Y	Y	NA
MTBDNA-21-0447	-	-	-	-	S	S	S	-	Y	Y	Y	NA
MTBDNA-21-0448	-	-	-	-	S	S	S	-	Y	Y	Y	NA
MTBDNA-21-0449	-	-	-	-	S	S	S	-	Y	Y	Y	NA
MTBDNA-21-0450	-	-	-	-	S	S	S	-	Y	Y	Y	NA
MTBDNA-21-0451	-	-	-	-	S	S	S	-	Y	Y	Y	NA
MTBDNA-21-0452	-	-	-	-	S	S	S	-	Y	Y	Y	NA
MTBDNA-21-0453	-	-	-	-	S	S	S	-	Y	Y	Y	NA
MTBDNA-21-0454	-	-	-	-	S	S	S	-	Y	Y	Y	NA
MTBDNA-21-0455	-	-	-	-	S	S	S	-	Y	Y	Y	NA
MTBDNA-21-0456	-	-	-	-	S	S	S	S	Y	Y	Y	Y
MTBDNA-21-0457	-	-	-	-	S	S	S	S	Y	Y	Y	Y
MTBDNA-21-0458	-	-	-	-	S	S	S	S	Y	Y	Y	Y
MTBDNA-21-0459	-	-	-	-	S	S	S	S	Y	Y	Y	Y
MTBDNA-21-0460	-	-	-	-	S	S	S	S	Y	Y	Y	Y
MTBDNA-21-0461	-	-	-	-	S	S	S	S	Y	Y	Y	Y
MTBDNA-21-0462	-	-	-	-	S	S	S	S	Y	Y	Y	Y
MTBDNA-21-0463	-	-	-	-	S	S	S	S	Y	Y	Y	Y
MTBDNA-21-0464	-	-	-	-	S	S	S	S	Y	Y	Y	Y
MTBDNA-21-0465	-	-	-	-	S	S	S	S	Y	Y	Y	Y
MTBDNA-21-0466	-	-	-	-	S	S	S	S	Y	Y	Y	Y
MTBDNA-21-0467	-	-	-	-	S	S	S	S	Y	Y	Y	Y
MTBDNA-21-0468	-	-	-	-	S	S	S	S	Y	Y	Y	Y
MTBDNA-21-0469	-	-	-	-	S	S	S	S	Y	Y	Y	Y
MTBDNA-21-0470	-	-	-	-	S	S	S	S	Y	Y	Y	Y
MTBDNA-21-0471	-	-	-	-	S	S	S	S	Y	Y	Y	Y
MTBDNA-21-0472	-	-	-	-	S	S	S	S	Y	Y	Y	Y
MTBDNA-21-0473	-	-	-	-	S	S	S	S	Y	Y	Y	Y
MTBDNA-21-0474	-	-	-	-	S	S	S	S	Y	Y	Y	Y
MTBDNA-21-0475	-	-	-	-	S	S	S	S	Y	Y	Y	Y
MTBDNA-21-0476	-	-	-	-	S	S	S	-	Y	Y	Y	NA
MTBDNA-21-0477	-	-	-	-	S	S	S	S	Y	Y	Y	Y
MTBDNA-21-0478	-	R	-	-	S	R	S	S	Y	Y	Y	Y
MTBDNA-21-0479	-	-	-	-	S	S	S	S	Y	Y	Y	Y
MTBDNA-21-0480	R	-	-	-	S	S	S	S	N	Y	Y	Y
MTBDNA-21-0481	-	-	-	-	S	S	S	S	Y	Y	Y	Y
MTBDNA-21-0482	-	-	-	-	S	S	S	S	Y	Y	Y	Y
MTBDNA-21-0483	-	-	-	-	S	S	S	S	Y	Y	Y	Y
MTBDNA-21-0484	-	-	-	-	S	S	S	S	Y	Y	Y	Y
MTBDNA-21-0485	-	-	-	-	S	S	S	S	Y	Y	Y	Y
MTBDNA-21-0486	-	-	-	-	S	S	S	S	Y	Y	Y	Y
MTBDNA-21-0487	-	-	-	-	S	S	S	S	Y	Y	Y	Y
MTBDNA-21-0488	R	R	-	-	R	R	S	S	Y	Y	Y	Y
MTBDNA-21-0489	-	-	-	-	S	S	S	S	Y	Y	Y	Y
MTBDNA-21-0490	-	-	-	-	S	S	S	S	Y	Y	Y	Y
MTBDNA-21-0491	-	-	-	-	S	S	S	S	Y	Y	Y	Y
MTBDNA-21-0492	-	-	-	-	S	S	S	S	Y	Y	Y	Y
MTBDNA-21-0493	-	-	-	-	S	S	S	S	Y	Y	Y	Y
MTBDNA-21-0494	-	-	-	-	S	S	S	S	Y	Y	Y	Y
MTBDNA-21-0495	-	-	-	-	S	S	S	S	Y	Y	Y	Y
MTBDNA-21-0496	-	-	-	-	S	S	S	S	Y	Y	Y	Y
MTBDNA-21-0497	-	-	-	-	S	S	S	S	Y	Y	Y	Y
MTBDNA-21-0498	-	-	-	-	S	S	S	S	Y	Y	Y	Y
MTBDNA-21-0499	-	-	-	-	S	S	S	-	Y	Y	Y	NA
MTBDNA-21-0500	-	-	-	-	S	S	S	-	Y	Y	Y	NA
MTBDNA-21-0501	-	-	-	-	S	S	S	-	Y	Y	Y	NA
MTBDNA-21-0502	-	-	-	-	S	S	S	-	Y	Y	Y	NA
MTBDNA-21-0503	-	-	-	-	S	S	S	-	Y	Y	Y	NA
MTBDNA-21-0504	-	-	-	-	S	S	S	S	Y	Y	Y	Y
MTBDNA-21-0505	-	-	-	-	S	S	S	S	Y	Y	Y	Y
MTBDNA-21-0506	-	-	-	-	S	S	S	S	Y	Y	Y	Y
MTBDNA-21-0507	-	-	-	-	S	S	S	S	Y	Y	Y	Y
MTBDNA-21-0508	-	-	-	-	S	S	S	S	Y	Y	Y	Y
MTBDNA-21-0509	-	-	-	-	S	S	S	S	Y	Y	Y	Y
MTBDNA-21-0510	-	-	-	-	S	S	S	S	Y	Y	Y	Y
MTBDNA-21-0511	-	-	-	-	S	S	S	S	Y	Y	Y	Y
MTBDNA-21-0512	-	-	-	-	S	S	S	S	Y	Y	Y	Y
MTBDNA-21-0513	-	-	-	-	S	S	S	S	Y	Y	Y	Y
MTBDNA-21-0514	-	-	-	-	S	S	S	S	Y	Y	Y	Y
MTBDNA-21-0515	-	-	-	-	S	S	S	S	Y	Y	Y	Y
MTBDNA-21-0516	-	-	-	-	S	S	S	S	Y	Y	Y	Y
MTBDNA-21-0517	-	-	-	-	S	S	S	S	Y	Y	Y	Y
MTBDNA-21-0518	-	-	-	-	S	S	S	-	Y	Y	Y	NA
MTBDNA-21-0519	-	-	-	-	S	S	S	S	Y	Y	Y	Y
MTBDNA-21-0520	-	-	-	-	S	S	S	S	Y	Y	Y	Y
MTBDNA-21-0521	-	-	-	-	S	S	S	S	Y	Y	Y	Y
MTBDNA-21-0522	-	-	-	-	S	S	S	S	Y	Y	Y	Y
MTBDNA-21-0523	-	-	-	-	S	S	S	S	Y	Y	Y	Y
MTBDNA-21-0524	-	-	-	-	S	S	S	S	Y	Y	Y	Y
MTBDNA-21-0525	-	-	-	-	S	S	S	S	Y	Y	Y	Y
MTBDNA-21-0526	-	-	-	-	S	S	S	S	Y	Y	Y	Y
MTBDNA-21-0527	-	-	-	-	S	S	S	S	Y	Y	Y	Y
MTBDNA-21-0528	-	-	-	-	S	S	S	S	Y	Y	Y	Y
MTBDNA-21-0529	-	-	-	-	S	S	S	S	Y	Y	Y	Y
MTBDNA-21-0530	-	-	-	-	S	S	S	S	Y	Y	Y	Y
MTBDNA-21-0531	-	-	-	-	S	S	S	S	Y	Y	Y	Y
MTBDNA-21-0532	-	-	-	-	S	S	S	S	Y	Y	Y	Y
MTBDNA-21-0533	-	-	-	-	S	S	S	S	Y	Y	Y	Y
MTBDNA-21-0534	-	-	-	-	S	S	S	S	Y	Y	Y	Y
MTBDNA-21-0535	-	-	-	-	S	S	S	S	Y	Y	Y	Y
MTBDNA-21-0536	-	-	-	-	S	S	S	S	Y	Y	Y	Y
MTBDNA-21-0537	-	-	-	-	S	S	S	S	Y	Y	Y	Y
MTBDNA-21-0538	-	-	-	-	S	S	S	S	Y	Y	Y	Y
MTBDNA-21-0539	-	-	-	-	S	S	S	S	Y	Y	Y	Y
MTBDNA-21-0540	-	-	-	-	S	S	S	S	Y	Y	Y	Y
MTBDNA-21-0541	-	-	-	-	S	S	S	S	Y	Y	Y	Y
MTBDNA-21-0542	-	-	-	-	S	S	S	S	Y	Y	Y	Y
MTBDNA-21-0543	-	-	-	-	S	S	S	S	Y	Y	Y	Y
MTBDNA-21-0544	-	-	-	-	S	S	S	S	Y	Y	Y	Y
MTBDNA-21-0545	-	-	-	-	S	S	S	S	Y	Y	Y	Y
MTBDNA-21-0546	-	-	-	-	S	S	S	S	Y	Y	Y	Y
MTBDNA-21-0547	-	-	-	-	S	S	S	-	Y	Y	Y	NA
MTBDNA-21-0548	-	-	-	-	S	S	S	-	Y	Y	Y	NA
MTBDNA-21-0549	-	-	-	-	S	S	S	-	Y	Y	Y	NA
MTBDNA-21-0550	-	-	-	-	S	S	S	-	Y	Y	Y	NA
MTBDNA-21-0551	-	-	-	-	S	S	S	S	Y	Y	Y	Y
MTBDNA-21-0552	-	-	-	-	S	S	S	S	Y	Y	Y	Y
MTBDNA-21-0553	-	-	-	-	S	S	S	S	Y	Y	Y	Y
MTBDNA-21-0554	-	-	-	-	S	S	S	S	Y	Y	Y	Y
MTBDNA-21-0555	-	-	-	-	S	S	S	S	Y	Y	Y	Y
MTBDNA-21-0556	-	-	-	-	S	S	S	S	Y	Y	Y	Y
MTBDNA-21-0557	-	-	-	-	S	S	S	S	Y	Y	Y	Y
MTBDNA-21-0558	-	R	-	-	S	R	S	S	Y	Y	Y	Y
MTBDNA-21-0559	-	-	-	-	S	S	S	S	Y	Y	Y	Y
MTBDNA-21-0560	-	-	-	-	S	S	S	S	Y	Y	Y	Y
MTBDNA-21-0561	-	-	-	-	S	S	S	S	Y	Y	Y	Y
MTBDNA-21-0562	-	-	-	-	S	S	S	S	Y	Y	Y	Y
MTBDNA-21-0563	-	-	-	-	S	S	S	S	Y	Y	Y	Y
MTBDNA-21-0564	-	-	-	-	S	S	S	S	Y	Y	Y	Y
MTBDNA-21-0565	-	-	-	-	S	S	S	S	Y	Y	Y	Y
MTBDNA-21-0566	-	-	-	-	S	S	S	-	Y	Y	Y	NA
MTBDNA-21-0567	-	-	-	-	S	S	S	S	Y	Y	Y	Y
MTBDNA-21-0568	-	-	-	-	S	S	S	S	Y	Y	Y	Y
MTBDNA-21-0569	-	-	-	-	S	S	S	S	Y	Y	Y	Y
MTBDNA-21-0570	-	-	-	-	S	S	S	S	Y	Y	Y	Y
MTBDNA-21-0571	-	-	-	-	S	S	S	S	Y	Y	Y	Y
MTBDNA-21-0572	-	-	-	-	S	S	S	S	Y	Y	Y	Y
MTBDNA-21-0573	-	-	-	-	S	S	S	S	Y	Y	Y	Y
MTBDNA-21-0574	-	-	-	-	S	S	S	S	Y	Y	Y	Y
MTBDNA-21-0575	-	-	-	-	S	S	S	S	Y	Y	Y	Y
MTBDNA-21-0576	-	-	-	-	S	S	S	S	Y	Y	Y	Y
MTBDNA-21-0577	R	R	-	-	R	R	S	S	Y	Y	Y	Y
MTBDNA-21-0578	-	-	-	-	S	S	S	S	Y	Y	Y	Y
MTBDNA-21-0579	-	-	-	-	S	S	S	S	Y	Y	Y	Y
MTBDNA-21-0581	-	-	-	-	S	S	S	-	Y	Y	Y	NA
MTBDNA-21-0582	-	-	-	-	S	S	S	-	Y	Y	Y	NA
MTBDNA-21-0583	-	-	-	-	S	S	S	-	Y	Y	Y	NA
MTBDNA-21-0584	-	-	-	-	S	S	S	-	Y	Y	Y	NA
MTBDNA-21-0585	-	-	-	-	S	S	S	-	Y	Y	Y	NA
MTBDNA-21-0586	-	-	-	-	S	S	S	-	Y	Y	Y	NA
MTBDNA-21-0587	-	-	-	-	S	S	S	-	Y	Y	Y	NA
MTBDNA-21-0588	-	-	-	-	S	S	S	-	Y	Y	Y	NA
MTBDNA-21-0589	-	-	-	-	S	S	S	-	Y	Y	Y	NA
MTBDNA-21-0590	-	-	-	-	S	S	S	-	Y	Y	Y	NA
MTBDNA-21-0591	-	-	-	-	S	S	S	-	Y	Y	Y	NA
MTBDNA-21-0592	-	-	-	-	S	S	S	-	Y	Y	Y	NA
MTBDNA-21-0593	-	-	-	-	S	S	S	-	Y	Y	Y	NA
MTBDNA-21-0594	-	-	-	-	S	S	S	-	Y	Y	Y	NA
MTBDNA-21-0595	-	-	-	-	S	S	S	S	Y	Y	Y	Y
MTBDNA-21-0596	-	-	-	-	S	R	S	S	Y	N	Y	Y
MTBDNA-21-0597	-	-	-	-	S	S	S	S	Y	Y	Y	Y
MTBDNA-21-0598	-	-	-	-	S	S	S	S	Y	Y	Y	Y
MTBDNA-21-0599	-	-	-	-	S	S	S	S	Y	Y	Y	Y
MTBDNA-21-0600	-	-	-	-	S	S	S	S	Y	Y	Y	Y
MTBDNA-21-0601	-	-	-	-	S	S	S	S	Y	Y	Y	Y
MTBDNA-21-0602	-	-	-	-	S	S	S	S	Y	Y	Y	Y
MTBDNA-21-0603	-	-	-	-	S	S	S	S	Y	Y	Y	Y
MTBDNA-21-0604	-	-	-	-	S	S	S	S	Y	Y	Y	Y
MTBDNA-21-0605	-	R	-	-	S	R	S	S	Y	Y	Y	Y
MTBDNA-21-0606	-	-	-	-	S	S	S	S	Y	Y	Y	Y
MTBDNA-21-0607	-	-	-	-	S	S	S	S	Y	Y	Y	Y
MTBDNA-21-0608	-	-	-	-	S	S	S	S	Y	Y	Y	Y
MTBDNA-21-0609	-	-	-	-	S	S	S	S	Y	Y	Y	Y
MTBDNA-21-0610	-	-	-	-	S	S	S	S	Y	Y	Y	Y
MTBDNA-21-0611	-	-	-	-	S	S	S	S	Y	Y	Y	Y
MTBDNA-21-0612	-	-	-	-	S	S	S	S	Y	Y	Y	Y
MTBDNA-21-0613	-	-	-	-	S	S	S	S	Y	Y	Y	Y
MTBDNA-21-0614	-	-	-	-	S	S	S	S	Y	Y	Y	Y
MTBDNA-21-0615	-	-	-	-	S	S	S	S	Y	Y	Y	Y
MTBDNA-21-0616	-	-	-	-	S	S	S	S	Y	Y	Y	Y
MTBDNA-21-0617	-	-	-	-	S	S	S	S	Y	Y	Y	Y
MTBDNA-21-0618	-	-	-	-	S	S	S	S	Y	Y	Y	Y
MTBDNA-21-0619	-	-	-	-	S	S	S	S	Y	Y	Y	Y
MTBDNA-21-0620	-	-	-	-	S	S	S	-	Y	Y	Y	NA
MTBDNA-21-0621	-	-	-	-	S	S	S	-	Y	Y	Y	NA
MTBDNA-21-0622	-	-	-	-	S	S	S	-	Y	Y	Y	NA
MTBDNA-21-0623	-	-	-	-	S	S	S	-	Y	Y	Y	NA
MTBDNA-21-0624	-	-	-	-	S	S	S	-	Y	Y	Y	NA
MTBDNA-21-0625	-	-	-	-	S	S	S	S	Y	Y	Y	Y
MTBDNA-21-0626	-	-	-	-	S	S	S	S	Y	Y	Y	Y
MTBDNA-21-0627	-	-	-	-	S	S	S	S	Y	Y	Y	Y
MTBDNA-21-0628	-	-	-	-	S	S	S	S	Y	Y	Y	Y
MTBDNA-21-0629	-	-	-	-	S	S	S	S	Y	Y	Y	Y
MTBDNA-21-0630	-	-	-	-	S	S	S	S	Y	Y	Y	Y
MTBDNA-21-0631	-	-	-	-	S	S	S	S	Y	Y	Y	Y
MTBDNA-21-0632	-	-	-	-	S	S	S	S	Y	Y	Y	Y
MTBDNA-21-0633	-	-	-	-	S	S	S	S	Y	Y	Y	Y
MTBDNA-21-0634	-	-	-	-	S	S	S	S	Y	Y	Y	Y
MTBDNA-21-0635	-	-	-	-	S	S	S	S	Y	Y	Y	Y
MTBDNA-21-0636	-	-	-	-	S	S	S	S	Y	Y	Y	Y
MTBDNA-21-0637	-	-	-	-	S	S	S	S	Y	Y	Y	Y
MTBDNA-21-0638	-	-	-	-	S	S	S	S	Y	Y	Y	Y
MTBDNA-21-0639	-	-	-	-	S	S	S	-	Y	Y	Y	NA
MTBDNA-21-0640	-	-	-	-	S	S	S	-	Y	Y	Y	NA
MTBDNA-21-0641	-	-	-	-	S	S	S	S	Y	Y	Y	Y
MTBDNA-21-0642	-	-	-	-	S	S	S	S	Y	Y	Y	Y
MTBDNA-21-0643	-	-	-	-	S	S	S	S	Y	Y	Y	Y
MTBDNA-21-0644	-	-	-	-	S	S	S	S	Y	Y	Y	Y
MTBDNA-21-0645	-	-	-	-	S	S	S	S	Y	Y	Y	Y
MTBDNA-21-0646	-	R	-	-	S	R	S	S	Y	Y	Y	Y
MTBDNA-21-0647	-	-	-	-	S	S	S	S	Y	Y	Y	Y
MTBDNA-21-0648	-	-	R	-	S	S	S	S	Y	Y	N	Y
MTBDNA-21-0649	-	-	-	-	S	S	S	S	Y	Y	Y	Y
MTBDNA-21-0650	-	-	-	-	S	S	S	S	Y	Y	Y	Y
MTBDNA-21-0651	-	-	-	-	S	S	S	S	Y	Y	Y	Y
MTBDNA-21-0652	-	-	-	-	S	S	S	S	Y	Y	Y	Y
MTBDNA-21-0653	-	-	-	-	S	S	S	-	Y	Y	Y	NA
MTBDNA-21-0654	-	R	-	-	S	R	S	S	Y	Y	Y	Y
MTBDNA-21-0655	-	-	-	-	S	S	S	S	Y	Y	Y	Y
MTBDNA-21-0656	-	-	-	-	S	S	S	S	Y	Y	Y	Y
MTBDNA-21-0657	-	-	-	-	S	S	S	S	Y	Y	Y	Y
MTBDNA-21-0658	-	-	-	-	S	S	S	S	Y	Y	Y	Y
MTBDNA-21-0659	-	-	-	-	S	S	S	S	Y	Y	Y	Y
MTBDNA-21-0660	-	-	-	-	S	S	S	S	Y	Y	Y	Y
MTBDNA-21-0661	-	-	-	-	S	S	S	S	Y	Y	Y	Y
MTBDNA-21-0662	-	R	-	-	S	R	S	S	Y	Y	Y	Y
MTBDNA-21-0663	-	-	-	-	S	S	S	S	Y	Y	Y	Y
MTBDNA-21-0664	-	-	-	-	S	S	S	S	Y	Y	Y	Y
MTBDNA-21-0665	-	-	-	-	S	S	S	S	Y	Y	Y	Y
MTBDNA-21-0666	-	-	-	-	S	S	S	S	Y	Y	Y	Y
MTBDNA-21-0667	R	-	-	-	S	S	S	S	N	Y	Y	Y
MTBDNA-21-0668	-	-	-	-	S	S	S	-	Y	Y	Y	NA
MTBDNA-21-0669	-	-	-	-	S	S	S	-	Y	Y	Y	NA
MTBDNA-21-0670	-	-	-	-	S	S	S	-	Y	Y	Y	NA
MTBDNA-21-0671	-	-	-	-	S	S	S	-	Y	Y	Y	NA
MTBDNA-21-0672	-	-	-	-	S	S	S	-	Y	Y	Y	NA
MTBDNA-21-0673	-	R	-	-	S	R	S	-	Y	Y	Y	NA
MTBDNA-21-0674	-	R	-	-	S	R	S	-	Y	Y	Y	NA
MTBDNA-21-0675	-	-	-	-	S	S	S	-	Y	Y	Y	NA
MTBDNA-21-0676	-	-	-	-	S	S	S	-	Y	Y	Y	NA
MTBDNA-21-0677	-	-	-	-	S	S	S	-	Y	Y	Y	NA
MTBDNA-21-0678	-	-	-	-	S	S	S	S	Y	Y	Y	Y
MTBDNA-21-0679	-	-	-	-	S	S	S	S	Y	Y	Y	Y
MTBDNA-21-0680	-	-	-	-	S	S	S	S	Y	Y	Y	Y
MTBDNA-21-0681	-	-	-	-	S	S	S	S	Y	Y	Y	Y
MTBDNA-21-0682	-	-	-	-	S	S	S	S	Y	Y	Y	Y
MTBDNA-21-0683	-	-	-	-	S	S	S	S	Y	Y	Y	Y
MTBDNA-21-0684	-	-	-	-	S	S	S	S	Y	Y	Y	Y
MTBDNA-21-0685	-	R	-	-	S	R	S	S	Y	Y	Y	Y
MTBDNA-21-0686	-	-	-	-	S	S	S	S	Y	Y	Y	Y
MTBDNA-21-0687	-	-	-	-	S	S	S	S	Y	Y	Y	Y
MTBDNA-21-0688	-	-	-	-	S	S	S	S	Y	Y	Y	Y
MTBDNA-21-0690	-	-	-	-	S	S	S	S	Y	Y	Y	Y
MTBDNA-21-0691	-	-	-	-	S	S	S	S	Y	Y	Y	Y
MTBDNA-21-0692	-	-	-	-	S	S	S	S	Y	Y	Y	Y
MTBDNA-21-0693	-	-	-	-	S	S	S	S	Y	Y	Y	Y
MTBDNA-21-0694	-	-	-	-	S	S	S	S	Y	Y	Y	Y
MTBDNA-21-0695	-	-	-	-	S	S	S	S	Y	Y	Y	Y
MTBDNA-21-0696	-	-	-	-	S	S	S	S	Y	Y	Y	Y
MTBDNA-21-0697	-	-	-	-	S	-	S	S	Y	NA	Y	Y
MTBDNA-21-0698	-	-	-	-	S	S	S	S	Y	Y	Y	Y
MTBDNA-21-0699	-	-	-	-	S	S	S	S	Y	Y	Y	Y
MTBDNA-21-0700	-	-	-	-	S	S	S	S	Y	Y	Y	Y
MTBDNA-21-0701	-	-	-	-	S	S	S	S	Y	Y	Y	Y
MTBDNA-21-0702	-	-	-	-	S	S	S	S	Y	Y	Y	Y
MTBDNA-21-0703	-	-	-	-	S	S	S	S	Y	Y	Y	Y
MTBDNA-21-0704	-	R	-	-	S	R	S	S	Y	Y	Y	Y
MTBDNA-21-0707	-	-	-	-	S	S	S	-	Y	Y	Y	NA
MTBDNA-21-0708	-	-	-	-	S	S	S	-	Y	Y	Y	NA
MTBDNA-21-0709	-	-	-	-	S	S	S	-	Y	Y	Y	NA
MTBDNA-21-0710	R	-	-	-	S	S	S	-	N	Y	Y	NA
MTBDNA-21-0711	-	-	-	-	S	S	S	-	Y	Y	Y	NA
MTBDNA-21-0712	-	-	-	-	S	S	S	-	Y	Y	Y	NA
MTBDNA-21-0713	-	-	-	-	S	S	S	-	Y	Y	Y	NA
MTBDNA-21-0714	-	-	-	-	S	S	S	-	Y	Y	Y	NA
MTBDNA-21-0715	-	-	-	-	S	S	S	S	Y	Y	Y	Y
MTBDNA-21-0716	-	-	-	-	S	S	S	S	Y	Y	Y	Y
MTBDNA-21-0717	-	-	-	-	S	S	S	S	Y	Y	Y	Y
MTBDNA-21-0718	-	-	-	-	S	S	S	S	Y	Y	Y	Y
MTBDNA-21-0719	-	-	-	-	S	S	S	S	Y	Y	Y	Y
MTBDNA-21-0720	-	-	-	-	S	S	S	S	Y	Y	Y	Y
MTBDNA-21-0721	-	-	-	-	S	S	S	S	Y	Y	Y	Y
MTBDNA-21-0722	-	-	-	-	S	S	S	S	Y	Y	Y	Y
MTBDNA-21-0723	-	-	-	-	S	S	S	S	Y	Y	Y	Y
MTBDNA-21-0724	-	-	-	-	S	S	S	S	Y	Y	Y	Y
MTBDNA-21-0725	R	-	-	-	S	S	S	-	N	Y	Y	NA
MTBDNA-21-0726	-	R	-	-	S	R	S	S	Y	Y	Y	Y
MTBDNA-21-0727	-	-	-	-	S	S	S	S	Y	Y	Y	Y
MTBDNA-21-0728	-	-	-	-	S	R	S	S	Y	N	Y	Y
MTBDNA-21-0729	-	-	-	-	S	S	S	S	Y	Y	Y	Y
MTBDNA-21-0730	-	-	-	-	S	S	S	S	Y	Y	Y	Y
MTBDNA-21-0731	-	-	-	-	S	S	S	S	Y	Y	Y	Y
MTBDNA-21-0732	R	R	-	R	R	R	S	R	Y	Y	Y	Y
MTBDNA-21-0733	-	-	-	-	S	S	S	S	Y	Y	Y	Y
MTBDNA-21-0734	-	-	-	-	S	S	S	S	Y	Y	Y	Y
MTBDNA-21-0735	-	-	-	-	S	S	S	S	Y	Y	Y	Y
MTBDNA-21-0736	-	-	-	-	S	S	S	S	Y	Y	Y	Y
MTBDNA-21-0737	-	-	-	-	S	S	S	S	Y	Y	Y	Y
MTBDNA-21-0738	-	-	-	-	S	S	S	S	Y	Y	Y	Y
MTBDNA-21-0739	-	-	-	-	S	S	S	-	Y	Y	Y	NA
MTBDNA-21-0740	-	-	-	-	S	S	S	-	Y	Y	Y	NA
MTBDNA-21-0741	-	-	-	-	S	S	S	-	Y	Y	Y	NA
MTBDNA-21-0742	-	-	-	-	S	S	S	-	Y	Y	Y	NA
MTBDNA-21-0743	-	-	-	-	S	S	S	S	Y	Y	Y	Y
MTBDNA-21-0744	-	-	-	-	S	S	S	S	Y	Y	Y	Y
MTBDNA-21-0745	-	-	-	-	S	S	S	S	Y	Y	Y	Y
MTBDNA-21-0746	-	-	-	-	S	S	S	S	Y	Y	Y	Y
MTBDNA-21-0747	-	-	-	-	S	S	S	S	Y	Y	Y	Y
MTBDNA-21-0748	-	R	-	-	S	R	S	S	Y	Y	Y	Y
MTBDNA-21-0749	-	-	-	-	S	S	S	S	Y	Y	Y	Y
MTBDNA-21-0750	-	-	-	-	S	S	S	S	Y	Y	Y	Y
MTBDNA-21-0751	-	-	-	-	S	S	S	S	Y	Y	Y	Y
MTBDNA-21-0752	-	-	-	-	S	S	S	S	Y	Y	Y	Y
MTBDNA-21-0753	-	-	-	-	S	S	S	S	Y	Y	Y	Y
MTBDNA-21-0755	-	-	-	-	S	S	S	-	Y	Y	Y	NA
MTBDNA-21-0756	-	-	-	-	S	S	S	-	Y	Y	Y	NA
MTBDNA-21-0757	-	-	-	-	S	S	S	-	Y	Y	Y	NA
MTBDNA-21-0758	-	-	-	-	S	S	S	-	Y	Y	Y	NA
MTBDNA-21-0759	-	-	-	-	S	S	S	-	Y	Y	Y	NA
MTBDNA-21-0760	-	-	-	-	S	S	S	S	Y	Y	Y	Y
MTBDNA-21-0761	-	-	-	-	S	S	S	S	Y	Y	Y	Y
MTBDNA-21-0762	-	-	-	-	S	S	S	-	Y	Y	Y	NA
MTBDNA-21-0763	-	R	-	-	S	R	S	S	Y	Y	Y	Y
MTBDNA-21-0764	-	-	-	-	S	S	S	-	Y	Y	Y	NA
MTBDNA-21-0766	-	-	-	-	S	S	S	S	Y	Y	Y	Y
MTBDNA-21-0768	-	-	-	-	S	S	S	S	Y	Y	Y	Y
MTBDNA-21-0769	-	-	-	-	S	S	S	S	Y	Y	Y	Y
MTBDNA-21-0770	-	-	-	-	S	S	S	-	Y	Y	Y	NA
MTBDNA-21-0771	-	-	-	-	S	R	S	S	Y	N	Y	Y
MTBDNA-21-0772	-	-	-	-	S	S	S	S	Y	Y	Y	Y
MTBDNA-21-0773	R	-	-	-	S	S	S	S	N	Y	Y	Y
MTBDNA-21-0774	-	-	-	-	S	S	S	S	Y	Y	Y	Y
MTBDNA-21-0775	-	-	-	-	S	S	S	S	Y	Y	Y	Y
MTBDNA-21-0776	-	-	-	R	S	S	S	S	Y	Y	Y	N
MTBDNA-21-0777	-	-	-	-	S	S	S	S	Y	Y	Y	Y
MTBDNA-21-0778	-	-	-	-	S	S	S	S	Y	Y	Y	Y
MTBDNA-21-0779	-	-	-	-	S	S	S	S	Y	Y	Y	Y
MTBDNA-21-0780	-	-	-	-	S	S	S	S	Y	Y	Y	Y
MTBDNA-21-0781	-	-	-	-	S	S	S	S	Y	Y	Y	Y
MTBDNA-21-0782	-	-	-	-	S	S	S	-	Y	Y	Y	NA
MTBDNA-21-0783	-	-	-	-	S	S	S	-	Y	Y	Y	NA
MTBDNA-21-0784	-	-	-	-	S	S	S	-	Y	Y	Y	NA
MTBDNA-21-0785	-	-	-	-	S	S	S	-	Y	Y	Y	NA
MTBDNA-21-0786	-	-	-	-	S	S	S	-	Y	Y	Y	NA
MTBDNA-21-0787	-	-	-	-	S	S	S	-	Y	Y	Y	NA
MTBDNA-21-0788	-	-	-	-	S	S	S	-	Y	Y	Y	NA
MTBDNA-21-0789	-	-	-	-	S	S	S	-	Y	Y	Y	NA
MTBDNA-21-0790	-	-	-	-	S	S	S	-	Y	Y	Y	NA
MTBDNA-21-0791	-	-	-	-	S	S	S	-	Y	Y	Y	NA
MTBDNA-21-0792	-	-	-	-	S	S	S	-	Y	Y	Y	NA
MTBDNA-21-0793	-	-	-	-	S	S	S	-	Y	Y	Y	NA
MTBDNA-21-0794	-	-	-	-	S	S	S	-	Y	Y	Y	NA
MTBDNA-21-0795	-	-	-	-	S	S	S	-	Y	Y	Y	NA
MTBDNA-21-0796	-	-	-	-	S	S	S	-	Y	Y	Y	NA
MTBDNA-21-0797	-	-	-	-	S	S	S	-	Y	Y	Y	NA
MTBDNA-21-0798	-	-	-	-	S	S	S	-	Y	Y	Y	NA
MTBDNA-21-0799	-	-	-	-	S	S	S	-	Y	Y	Y	NA
MTBDNA-21-0800	-	-	-	-	S	S	S	-	Y	Y	Y	NA
MTBDNA-21-0801	-	-	-	-	S	S	S	-	Y	Y	Y	NA
MTBDNA-21-0802	-	-	-	-	S	S	S	-	Y	Y	Y	NA
MTBDNA-21-0803	-	-	-	R	S	S	S	-	Y	Y	Y	NA
MTBDNA-21-0804	-	-	-	-	S	S	S	-	Y	Y	Y	NA
MTBDNA-21-0805	-	-	-	-	S	S	S	-	Y	Y	Y	NA
MTBDNA-21-0806	-	-	-	-	S	S	S	-	Y	Y	Y	NA
MTBDNA-21-0807	-	-	-	-	S	S	S	-	Y	Y	Y	NA
MTBDNA-21-0808	-	-	-	-	S	S	S	S	Y	Y	Y	Y
MTBDNA-21-0809	-	-	-	-	S	S	S	S	Y	Y	Y	Y
MTBDNA-21-0810	-	-	-	-	S	S	S	S	Y	Y	Y	Y
MTBDNA-21-0811	-	-	-	-	S	S	S	S	Y	Y	Y	Y
MTBDNA-21-0812	-	-	-	-	S	S	S	S	Y	Y	Y	Y
MTBDNA-21-0815	-	-	-	-	S	S	S	-	Y	Y	Y	NA
MTBDNA-21-0816	-	-	-	-	S	S	S	-	Y	Y	Y	NA
MTBDNA-21-0817	-	-	-	-	S	S	S	-	Y	Y	Y	NA
MTBDNA-21-0818	-	-	-	-	S	S	S	-	Y	Y	Y	NA
MTBDNA-21-0819	R	R	R	-	R	R	S	S	Y	Y	N	Y
MTBDNA-21-0820	-	-	R	-	S	S	S	-	Y	Y	N	NA
MTBDNA-21-0821	-	-	-	-	S	S	S	-	Y	Y	Y	NA
MTBDNA-21-0822	-	-	-	-	S	S	S	-	Y	Y	Y	NA
MTBDNA-21-0823	-	-	-	-	S	S	S	S	Y	Y	Y	Y
MTBDNA-21-0824	-	-	-	-	S	S	S	S	Y	Y	Y	Y
MTBDNA-21-0825	-	-	-	-	S	S	S	S	Y	Y	Y	Y
MTBDNA-21-0826	-	-	-	-	S	S	S	S	Y	Y	Y	Y
MTBDNA-21-0827	-	-	-	-	S	S	S	S	Y	Y	Y	Y
MTBDNA-21-0828	-	-	-	-	S	S	S	S	Y	Y	Y	Y
MTBDNA-21-0836	-	R	-	-	S	R	S	-	Y	Y	Y	NA
MTBDNA-21-0837	-	-	-	-	S	S	S	-	Y	Y	Y	NA
MTBDNA-21-0839	-	-	-	-	S	S	S	-	Y	Y	Y	NA
MTBDNA-21-0840	-	-	-	-	S	S	S	-	Y	Y	Y	NA
MTBDNA-21-0841	-	-	-	-	S	S	S	-	Y	Y	Y	NA
MTBDNA-21-0842	-	-	-	-	S	S	S	-	Y	Y	Y	NA
MTBDNA-21-0843	-	-	-	-	S	S	S	-	Y	Y	Y	NA
MTBDNA-21-0844	-	-	-	-	S	S	S	-	Y	Y	Y	NA
MTBDNA-21-0845	R	-	-	-	-	S	S	-	NA	Y	Y	NA
MTBDNA-21-0846	-	-	-	-	S	-	S	S	Y	NA	Y	Y
MTBDNA-21-0847	-	-	-	-	S	S	S	S	Y	Y	Y	Y
MTBDNA-21-0848	-	-	-	-	S	S	S	S	Y	Y	Y	Y
MTBDNA-21-0849	-	-	-	-	S	S	S	S	Y	Y	Y	Y
MTBDNA-21-0850	-	-	-	-	S	S	S	S	Y	Y	Y	Y
MTBDNA-21-0851	-	-	-	-	S	S	S	S	Y	Y	Y	Y
MTBDNA-21-0852	-	-	-	-	S	S	S	S	Y	Y	Y	Y
MTBDNA-21-0853	R	R	R	R	R	R	S	R	Y	Y	N	Y
MTBDNA-21-0854	-	-	-	-	S	S	S	S	Y	Y	Y	Y
MTBDNA-21-0855	-	-	-	-	S	S	S	S	Y	Y	Y	Y
MTBDNA-21-0856	-	-	-	R	S	S	S	R	Y	Y	Y	Y
MTBDNA-21-0857	-	R	-	-	S	R	S	S	Y	Y	Y	Y
MTBDNA-21-0858	-	-	-	-	S	S	S	S	Y	Y	Y	Y
MTBDNA-21-0859	-	-	-	-	S	S	S	S	Y	Y	Y	Y
MTBDNA-21-0860	-	-	-	-	S	S	S	-	Y	Y	Y	NA
MTBDNA-21-0861	-	-	-	-	S	S	S	-	Y	Y	Y	NA
MTBDNA-21-0862	-	-	-	-	S	S	S	-	Y	Y	Y	NA
MTBDNA-21-0863	-	-	-	-	S	S	S	-	Y	Y	Y	NA
MTBDNA-21-0864	-	-	-	-	S	S	S	-	Y	Y	Y	NA
MTBDNA-21-0865	-	-	-	-	S	S	S	-	Y	Y	Y	NA
MTBDNA-21-0866	-	-	-	R	S	S	S	-	Y	Y	Y	NA
MTBDNA-21-0867	-	-	-	-	S	S	S	-	Y	Y	Y	NA
MTBDNA-21-0868	-	R	-	-	S	R	S	-	Y	Y	Y	NA
MTBDNA-21-0869	-	-	-	-	S	S	S	-	Y	Y	Y	NA
MTBDNA-21-0870	-	-	-	-	S	S	S	-	Y	Y	Y	NA
MTBDNA-21-0871	-	-	-	-	S	S	S	-	Y	Y	Y	NA
MTBDNA-21-0872	-	-	-	-	S	S	S	-	Y	Y	Y	NA
MTBDNA-21-0873	-	-	-	-	S	S	S	-	Y	Y	Y	NA
MTBDNA-21-0874	-	-	-	-	S	S	S	-	Y	Y	Y	NA
MTBDNA-21-0875	-	-	-	-	S	S	S	S	Y	Y	Y	Y
MTBDNA-21-0876	-	-	-	-	S	S	S	S	Y	Y	Y	Y
MTBDNA-21-0877	-	-	-	-	S	S	S	S	Y	Y	Y	Y
MTBDNA-21-0878	-	-	-	-	S	S	S	S	Y	Y	Y	Y
MTBDNA-21-0879	-	-	-	-	S	S	S	S	Y	Y	Y	Y
MTBDNA-21-0880	-	-	-	R	S	S	S	R	Y	Y	Y	Y
MTBDNA-21-0881	-	-	-	-	S	S	S	S	Y	Y	Y	Y
MTBDNA-21-0882	-	-	-	-	S	S	S	S	Y	Y	Y	Y
MTBDNA-21-0883	-	-	-	-	S	S	S	S	Y	Y	Y	Y
MTBDNA-21-0884	-	-	-	-	S	S	S	S	Y	Y	Y	Y
MTBDNA-21-0885	-	-	-	-	S	S	S	S	Y	Y	Y	Y
MTBDNA-21-0886	-	-	-	-	S	S	S	S	Y	Y	Y	Y
MTBDNA-21-0887	-	-	-	-	S	S	S	S	Y	Y	Y	Y
MTBDNA-21-0888	-	-	-	-	S	S	S	S	Y	Y	Y	Y
MTBDNA-21-0889	-	-	-	-	S	S	S	S	Y	Y	Y	Y
MTBDNA-21-0890	-	-	-	-	S	S	S	S	Y	Y	Y	Y
MTBDNA-21-0891	-	-	-	-	S	S	S	S	Y	Y	Y	Y
MTBDNA-21-0892	-	-	-	-	S	S	S	S	Y	Y	Y	Y
MTBDNA-21-0893	-	-	-	-	S	S	S	S	Y	Y	Y	Y
MTBDNA-21-0894	R	R	R	R	R	R	S	R	Y	Y	N	Y
MTBDNA-21-0895	-	-	-	-	S	S	S	S	Y	Y	Y	Y
MTBDNA-21-0896	-	-	-	-	S	S	S	S	Y	Y	Y	Y
MTBDNA-21-0897	-	-	-	-	S	S	S	S	Y	Y	Y	Y
MTBDNA-21-0898	-	-	-	-	S	S	S	S	Y	Y	Y	Y
MTBDNA-21-0899	-	-	-	-	S	S	S	S	Y	Y	Y	Y
MTBDNA-21-0900	-	-	-	-	S	S	S	S	Y	Y	Y	Y
MTBDNA-21-0901	-	-	-	-	S	S	S	S	Y	Y	Y	Y
MTBDNA-21-0902	-	-	-	-	S	S	S	S	Y	Y	Y	Y
MTBDNA-21-0904	-	-	-	-	S	S	S	S	Y	Y	Y	Y
MTBDNA-21-0905	-	-	-	-	S	S	S	S	Y	Y	Y	Y
MTBDNA-21-0906	-	-	-	-	S	S	S	S	Y	Y	Y	Y
MTBDNA-21-0907	-	-	-	-	S	S	S	S	Y	Y	Y	Y
MTBDNA-21-0908	-	-	-	-	S	S	S	S	Y	Y	Y	Y
MTBDNA-21-0909	-	-	-	-	S	S	S	S	Y	Y	Y	Y
MTBDNA-21-0910	-	-	-	-	S	S	S	S	Y	Y	Y	Y
MTBDNA-21-0911	-	-	-	-	S	S	S	S	Y	Y	Y	Y
MTBDNA-21-0912	-	-	-	-	S	S	S	S	Y	Y	Y	Y
MTBDNA-21-0913	-	-	-	-	S	S	S	S	Y	Y	Y	Y
MTBDNA-21-0914	-	-	-	-	S	S	S	-	Y	Y	Y	NA
MTBDNA-21-0915	-	-	-	-	S	S	S	-	Y	Y	Y	NA
MTBDNA-21-0916	-	-	-	-	S	S	S	-	Y	Y	Y	NA
MTBDNA-21-0917	-	-	-	-	S	S	S	-	Y	Y	Y	NA
MTBDNA-21-0918	-	-	-	-	S	S	S	-	Y	Y	Y	NA
MTBDNA-21-0919	-	-	-	-	S	S	S	-	Y	Y	Y	NA
MTBDNA-21-0920	-	-	-	-	S	S	S	-	Y	Y	Y	NA
MTBDNA-21-0921	-	-	-	-	S	S	S	-	Y	Y	Y	NA
MTBDNA-21-0922	-	-	-	-	S	S	S	-	Y	Y	Y	NA
MTBDNA-21-0923	-	-	-	-	S	S	S	-	Y	Y	Y	NA
MTBDNA-21-0924	-	R	-	-	S	R	S	S	Y	Y	Y	Y
MTBDNA-21-0925	-	-	-	-	S	S	S	S	Y	Y	Y	Y
MTBDNA-21-0926	-	-	-	-	S	S	S	S	Y	Y	Y	Y
MTBDNA-21-0927	-	-	-	-	S	S	S	S	Y	Y	Y	Y
MTBDNA-21-0928	-	-	-	-	S	S	S	S	Y	Y	Y	Y
MTBDNA-21-0929	-	-	-	-	S	S	S	S	Y	Y	Y	Y
MTBDNA-21-0930	R	-	-	-	S	S	S	S	N	Y	Y	Y
MTBDNA-21-0931	-	-	-	-	S	S	S	S	Y	Y	Y	Y
MTBDNA-21-0932	-	-	-	-	S	S	S	S	Y	Y	Y	Y
MTBDNA-21-0933	-	-	-	-	S	S	S	S	Y	Y	Y	Y
MTBDNA-21-0934	-	-	-	-	S	S	S	S	Y	Y	Y	Y
MTBDNA-21-0935	-	-	-	-	S	S	S	S	Y	Y	Y	Y
MTBDNA-21-0936	-	-	-	-	S	S	S	S	Y	Y	Y	Y
MTBDNA-21-0937	-	-	-	-	S	S	S	S	Y	Y	Y	Y
MTBDNA-21-0938	-	-	-	-	S	S	S	S	Y	Y	Y	Y
MTBDNA-21-0939	-	-	-	-	S	S	S	S	Y	Y	Y	Y
MTBDNA-21-0940	-	-	-	-	S	S	S	S	Y	Y	Y	Y
MTBDNA-21-0941	-	-	-	-	S	S	S	S	Y	Y	Y	Y
MTBDNA-21-0942	-	-	-	-	S	S	S	S	Y	Y	Y	Y
MTBDNA-21-0943	-	-	-	-	S	S	S	S	Y	Y	Y	Y
MTBDNA-21-0944	-	-	-	-	S	S	S	S	Y	Y	Y	Y
MTBDNA-21-0945	-	-	-	-	S	S	S	S	Y	Y	Y	Y
MTBDNA-21-0946	R	R	R	R	R	R	S	R	Y	Y	N	Y
MTBDNA-21-0947	-	-	-	-	S	S	S	S	Y	Y	Y	Y
MTBDNA-21-0948	-	-	-	-	S	S	S	S	Y	Y	Y	Y
MTBDNA-21-0949	-	-	-	-	S	S	S	S	Y	Y	Y	Y
MTBDNA-21-0950	-	-	-	-	S	S	S	S	Y	Y	Y	Y
MTBDNA-21-0951	-	-	-	-	S	S	S	S	Y	Y	Y	Y
MTBDNA-21-0952	-	-	-	-	S	S	S	S	Y	Y	Y	Y
MTBDNA-21-0953	-	-	-	-	S	S	S	S	Y	Y	Y	Y
MTBDNA-21-0954	-	-	-	-	S	S	S	-	Y	Y	Y	NA
MTBDNA-21-0955	-	-	-	-	S	S	S	-	Y	Y	Y	NA
MTBDNA-21-0956	-	-	-	-	S	S	S	-	Y	Y	Y	NA
MTBDNA-21-0957	-	-	-	-	S	S	S	-	Y	Y	Y	NA
MTBDNA-21-0958	-	-	-	-	S	S	S	-	Y	Y	Y	NA
MTBDNA-21-0959	-	-	R	-	S	S	S	-	Y	Y	N	NA
MTBDNA-21-0960	-	-	-	-	S	S	S	-	Y	Y	Y	NA
MTBDNA-21-0961	R	R	R	-	R	R	S	-	Y	Y	N	NA
MTBDNA-21-0962	-	-	-	-	S	S	S	S	Y	Y	Y	Y
MTBDNA-21-0963	-	-	-	-	S	S	S	S	Y	Y	Y	Y
MTBDNA-21-0964	-	-	-	-	S	S	S	S	Y	Y	Y	Y
MTBDNA-21-0965	-	-	-	-	S	S	S	S	Y	Y	Y	Y
MTBDNA-21-0966	-	-	-	-	S	S	S	S	Y	Y	Y	Y
MTBDNA-21-0967	-	-	-	-	S	S	S	S	Y	Y	Y	Y
MTBDNA-21-0968	-	-	-	-	S	S	S	S	Y	Y	Y	Y
MTBDNA-21-0969	-	-	-	-	S	S	S	S	Y	Y	Y	Y
MTBDNA-21-0971	-	-	-	-	S	S	S	S	Y	Y	Y	Y
MTBDNA-21-0972	-	-	-	-	S	S	S	S	Y	Y	Y	Y
MTBDNA-21-0973	-	-	-	-	S	S	S	S	Y	Y	Y	Y
MTBDNA-21-0974	-	-	-	-	S	S	S	S	Y	Y	Y	Y
MTBDNA-21-0975	-	-	-	-	S	S	S	-	Y	Y	Y	NA
MTBDNA-21-0976	-	-	-	-	S	S	S	S	Y	Y	Y	Y
MTBDNA-21-0977	-	-	R	-	S	S	S	S	Y	Y	N	Y
MTBDNA-21-0978	-	-	-	-	S	S	S	S	Y	Y	Y	Y
MTBDNA-21-0979	-	-	-	-	S	S	S	S	Y	Y	Y	Y
MTBDNA-21-0980	-	-	-	-	S	S	S	S	Y	Y	Y	Y
MTBDNA-21-0981	-	-	-	-	S	S	S	S	Y	Y	Y	Y
MTBDNA-21-0982	-	-	-	-	S	S	S	S	Y	Y	Y	Y
MTBDNA-21-0983	-	-	-	-	S	S	S	S	Y	Y	Y	Y
MTBDNA-21-0984	-	-	-	-	S	S	S	S	Y	Y	Y	Y
MTBDNA-21-0985	-	-	-	-	S	S	S	S	Y	Y	Y	Y
MTBDNA-21-0986	-	-	-	-	S	S	S	S	Y	Y	Y	Y
MTBDNA-21-0987	-	-	-	-	S	S	S	S	Y	Y	Y	Y
MTBDNA-21-0988	-	-	-	-	S	S	S	S	Y	Y	Y	Y
MTBDNA-21-0989	-	-	-	-	S	S	S	S	Y	Y	Y	Y
MTBDNA-21-0991	-	-	-	-	S	S	S	S	Y	Y	Y	Y
MTBDNA-21-0992	-	-	-	-	S	S	S	-	Y	Y	Y	NA
MTBDNA-21-0993	-	-	-	-	S	S	S	-	Y	Y	Y	NA
MTBDNA-21-0994	-	-	-	-	S	S	S	-	Y	Y	Y	NA
MTBDNA-21-0995	-	-	-	-	S	S	S	-	Y	Y	Y	NA
MTBDNA-21-0996	-	-	-	-	S	S	S	-	Y	Y	Y	NA
MTBDNA-21-0997	-	-	-	-	S	S	S	-	Y	Y	Y	NA
MTBDNA-21-0998	-	-	-	-	S	S	S	-	Y	Y	Y	NA
MTBDNA-21-0999	-	-	-	-	S	S	S	S	Y	Y	Y	Y
MTBDNA-21-1000	R	R	-	-	R	R	S	S	Y	Y	Y	Y
MTBDNA-21-1001	-	-	-	-	S	S	S	S	Y	Y	Y	Y
MTBDNA-21-1002	-	-	-	-	S	S	S	S	Y	Y	Y	Y
MTBDNA-21-1003	-	-	-	-	S	S	S	S	Y	Y	Y	Y
MTBDNA-21-1004	-	-	-	-	S	S	S	S	Y	Y	Y	Y
MTBDNA-21-1005	-	-	-	-	S	S	S	S	Y	Y	Y	Y
MTBDNA-21-1006	-	-	-	-	S	S	S	S	Y	Y	Y	Y
MTBDNA-21-1007	-	-	-	-	S	S	S	S	Y	Y	Y	Y
MTBDNA-21-1008	-	-	-	-	S	S	S	S	Y	Y	Y	Y
MTBDNA-21-1009	R	R	R	R	R	R	S	R	Y	Y	N	Y
MTBDNA-21-1010	-	-	-	-	S	S	S	S	Y	Y	Y	Y
MTBDNA-21-1011	-	-	-	-	S	S	S	S	Y	Y	Y	Y
MTBDNA-21-1012	-	-	-	-	S	S	S	S	Y	Y	Y	Y
MTBDNA-21-1013	-	-	-	-	S	S	S	S	Y	Y	Y	Y
MTBDNA-21-1014	-	-	-	-	S	S	S	S	Y	Y	Y	Y
MTBDNA-21-1015	-	-	-	-	S	S	S	S	Y	Y	Y	Y
MTBDNA-21-1016	-	-	-	-	S	S	S	S	Y	Y	Y	Y
MTBDNA-21-1017	-	-	-	-	S	S	S	S	Y	Y	Y	Y
MTBDNA-21-1018	-	-	-	-	S	S	S	S	Y	Y	Y	Y
MTBDNA-21-1019	-	-	-	-	S	S	S	S	Y	Y	Y	Y
MTBDNA-21-1020	-	-	-	-	S	S	S	S	Y	Y	Y	Y
MTBDNA-21-1021	-	-	-	-	S	S	S	S	Y	Y	Y	Y
MTBDNA-21-1022	-	-	-	-	S	S	S	S	Y	Y	Y	Y
MTBDNA-21-1023	R	R	R	R	R	R	S	R	Y	Y	N	Y
MTBDNA-21-1024	-	-	-	-	S	S	S	S	Y	Y	Y	Y
MTBDNA-21-1025	-	-	-	-	S	S	S	-	Y	Y	Y	NA
MTBDNA-21-1026	-	-	-	-	S	S	S	-	Y	Y	Y	NA
MTBDNA-21-1027	-	-	-	-	S	S	S	-	Y	Y	Y	NA
MTBDNA-21-1028	-	-	-	-	S	S	S	-	Y	Y	Y	NA
MTBDNA-21-1029	-	-	-	-	S	S	S	-	Y	Y	Y	NA
MTBDNA-21-1030	-	-	-	-	S	S	S	-	Y	Y	Y	NA
MTBDNA-21-1031	-	-	-	-	S	S	S	S	Y	Y	Y	Y
MTBDNA-21-1032	-	-	-	-	S	S	S	-	Y	Y	Y	NA
MTBDNA-21-1033	-	-	-	-	S	S	S	-	Y	Y	Y	NA
MTBDNA-21-1034	-	-	-	-	S	S	S	-	Y	Y	Y	NA
MTBDNA-21-1035	-	-	-	-	S	S	S	-	Y	Y	Y	NA
MTBDNA-21-1036	-	-	-	-	S	S	S	-	Y	Y	Y	NA
MTBDNA-21-1037	R	R	-	-	R	R	S	-	Y	Y	Y	NA
MTBDNA-21-1038	-	-	-	-	S	S	S	-	Y	Y	Y	NA
MTBDNA-21-1039	-	-	-	-	S	S	S	-	Y	Y	Y	NA
MTBDNA-21-1040	-	-	-	-	S	S	S	-	Y	Y	Y	NA
MTBDNA-21-1041	-	-	-	-	S	S	S	S	Y	Y	Y	Y
MTBDNA-21-1042	-	-	-	-	S	S	S	S	Y	Y	Y	Y
MTBDNA-21-1043	-	-	-	-	S	S	S	S	Y	Y	Y	Y
MTBDNA-21-1044	-	-	-	-	S	S	S	S	Y	Y	Y	Y
MTBDNA-21-1045	R	-	-	-	R	R	S	S	Y	N	Y	Y
MTBDNA-21-1046	-	-	-	-	S	S	S	S	Y	Y	Y	Y
MTBDNA-21-1047	-	-	-	-	S	S	S	S	Y	Y	Y	Y
MTBDNA-21-1048	-	-	-	-	S	S	S	S	Y	Y	Y	Y
MTBDNA-21-1049	-	-	-	-	S	S	S	S	Y	Y	Y	Y
MTBDNA-21-1050	-	-	-	-	S	S	S	S	Y	Y	Y	Y
MTBDNA-21-1051	-	-	-	-	S	S	S	S	Y	Y	Y	Y
MTBDNA-21-1052	-	-	-	-	S	S	S	S	Y	Y	Y	Y
MTBDNA-21-1053	-	-	-	-	S	R	S	S	Y	N	Y	Y
MTBDNA-21-1054	-	-	-	-	S	S	S	S	Y	Y	Y	Y
MTBDNA-21-1055	-	-	-	-	S	S	S	S	Y	Y	Y	Y
MTBDNA-21-1056	-	-	-	-	S	S	S	-	Y	Y	Y	NA
MTBDNA-21-1057	-	-	-	-	S	S	S	S	Y	Y	Y	Y
MTBDNA-21-1058	-	-	-	-	S	S	S	S	Y	Y	Y	Y
MTBDNA-21-1059	-	-	-	-	S	S	S	S	Y	Y	Y	Y
MTBDNA-21-1060	-	-	-	-	S	S	S	S	Y	Y	Y	Y
MTBDNA-21-1061	-	-	-	-	S	S	S	S	Y	Y	Y	Y
MTBDNA-21-1062	-	-	-	-	S	S	S	R	Y	Y	Y	N
MTBDNA-21-1063	-	-	-	-	S	S	S	S	Y	Y	Y	Y
MTBDNA-21-1064	-	-	-	-	S	S	S	S	Y	Y	Y	Y
MTBDNA-21-1065	-	-	-	-	S	S	S	S	Y	Y	Y	Y
MTBDNA-21-1066	-	-	-	-	S	S	S	S	Y	Y	Y	Y
MTBDNA-21-1067	-	R	-	-	S	R	S	S	Y	Y	Y	Y
MTBDNA-21-1068	-	R	-	-	S	R	S	S	Y	Y	Y	Y
MTBDNA-21-1069	-	-	-	-	S	S	S	S	Y	Y	Y	Y
MTBDNA-21-1070	-	-	-	-	S	S	S	S	Y	Y	Y	Y
MTBDNA-21-1071	-	-	-	-	S	S	S	S	Y	Y	Y	Y
MTBDNA-21-1072	-	-	-	-	S	S	S	S	Y	Y	Y	Y
MTBDNA-21-1073	-	-	-	-	S	S	S	S	Y	Y	Y	Y
MTBDNA-21-1074	-	-	-	-	S	S	S	S	Y	Y	Y	Y
MTBDNA-21-1075	-	-	-	-	S	S	S	S	Y	Y	Y	Y
MTBDNA-21-1076	-	-	-	-	S	S	S	S	Y	Y	Y	Y
MTBDNA-21-1077	-	R	-	-	S	R	S	S	Y	Y	Y	Y
MTBDNA-21-1078	-	-	-	-	S	S	S	S	Y	Y	Y	Y
MTBDNA-21-1079	-	-	-	-	S	S	S	S	Y	Y	Y	Y
MTBDNA-21-1080	-	-	-	-	S	S	S	S	Y	Y	Y	Y
MTBDNA-21-1081	-	-	-	-	S	S	S	S	Y	Y	Y	Y
MTBDNA-21-1082	-	-	-	-	S	S	S	S	Y	Y	Y	Y
MTBDNA-21-1083	-	-	-	-	S	S	S	S	Y	Y	Y	Y
MTBDNA-21-1084	-	-	-	-	S	S	S	S	Y	Y	Y	Y
MTBDNA-21-1085	-	-	-	-	S	S	S	S	Y	Y	Y	Y
MTBDNA-21-1086	-	-	-	-	S	S	S	-	Y	Y	Y	NA
MTBDNA-21-1087	-	-	-	-	S	S	S	S	Y	Y	Y	Y
MTBDNA-21-1088	-	-	-	-	S	S	S	S	Y	Y	Y	Y
MTBDNA-21-1089	-	-	-	-	S	S	S	S	Y	Y	Y	Y
MTBDNA-21-1090	-	-	-	-	S	S	S	S	Y	Y	Y	Y
MTBDNA-21-1091	-	-	-	-	S	S	S	S	Y	Y	Y	Y
MTBDNA-21-1092	-	-	-	-	S	S	S	S	Y	Y	Y	Y
MTBDNA-21-1093	-	-	-	-	S	S	S	S	Y	Y	Y	Y
MTBDNA-21-1094	-	-	-	-	S	S	S	S	Y	Y	Y	Y
MTBDNA-21-1095	R	R	R	-	R	R	S	-	Y	Y	N	NA
MTBDNA-21-1096	-	-	-	-	S	S	S	-	Y	Y	Y	NA
MTBDNA-21-1097	-	-	-	-	S	S	S	-	Y	Y	Y	NA
MTBDNA-21-1098	-	-	-	-	S	S	S	-	Y	Y	Y	NA
MTBDNA-21-1099	-	-	-	-	S	S	S	-	Y	Y	Y	NA
MTBDNA-21-1100	-	-	-	-	S	S	S	-	Y	Y	Y	NA
MTBDNA-21-1101	-	-	-	-	S	S	S	-	Y	Y	Y	NA
MTBDNA-21-1102	-	-	-	-	S	S	S	-	Y	Y	Y	NA
MTBDNA-21-1103	-	-	-	-	S	S	S	-	Y	Y	Y	NA
MTBDNA-21-1104	-	-	-	-	S	S	S	-	Y	Y	Y	NA
MTBDNA-21-1106	-	-	-	-	S	S	S	-	Y	Y	Y	NA
MTBDNA-21-1107	-	-	-	-	S	S	S	-	Y	Y	Y	NA
MTBDNA-21-1108	-	-	-	-	S	S	S	-	Y	Y	Y	NA
MTBDNA-21-1109	-	-	-	-	S	S	S	-	Y	Y	Y	NA
MTBDNA-21-1110	-	-	-	-	S	S	S	S	Y	Y	Y	Y
MTBDNA-21-1111	-	-	-	-	S	S	S	S	Y	Y	Y	Y
MTBDNA-21-1112	-	-	-	-	S	S	S	S	Y	Y	Y	Y
MTBDNA-21-1113	-	-	-	-	S	S	S	S	Y	Y	Y	Y
MTBDNA-21-1114	-	-	-	-	S	S	S	S	Y	Y	Y	Y
MTBDNA-21-1115	-	-	-	-	S	S	S	S	Y	Y	Y	Y
MTBDNA-21-1116	-	-	-	-	S	S	S	S	Y	Y	Y	Y
MTBDNA-21-1117	-	-	-	-	S	S	S	S	Y	Y	Y	Y
MTBDNA-21-1118	-	-	-	-	S	S	S	S	Y	Y	Y	Y
MTBDNA-21-1119	-	-	-	-	-	-	-	-	NA	NA	NA	NA
MTBDNA-21-1120	-	-	-	-	-	-	-	-	NA	NA	NA	NA
MTBDNA-21-1121	R	R	-	-	R	R	S	S	Y	Y	Y	Y
MTBDNA-21-1122	-	-	-	-	S	S	S	S	Y	Y	Y	Y
MTBDNA-21-1123	-	-	-	-	S	S	S	S	Y	Y	Y	Y
MTBDNA-21-1124	-	-	-	-	S	S	S	S	Y	Y	Y	Y
MTBDNA-21-1125	-	-	-	-	S	S	S	S	Y	Y	Y	Y
MTBDNA-21-1126	-	-	-	-	S	S	S	S	Y	Y	Y	Y
MTBDNA-21-1127	-	-	-	-	S	S	S	S	Y	Y	Y	Y
MTBDNA-21-1128	-	-	-	-	S	S	S	S	Y	Y	Y	Y
MTBDNA-21-1129	-	-	-	-	S	S	S	S	Y	Y	Y	Y
MTBDNA-21-1130	-	-	-	-	S	S	S	S	Y	Y	Y	Y
MTBDNA-21-1131	-	-	-	-	S	S	S	S	Y	Y	Y	Y
MTBDNA-21-1132	-	-	-	-	S	S	S	S	Y	Y	Y	Y
MTBDNA-21-1133	-	-	-	-	S	S	S	S	Y	Y	Y	Y
MTBDNA-21-1134	-	-	-	-	S	S	S	S	Y	Y	Y	Y
MTBDNA-21-1135	-	-	-	-	S	S	S	S	Y	Y	Y	Y
MTBDNA-21-1136	-	-	-	-	S	S	S	S	Y	Y	Y	Y
MTBDNA-21-1137	-	-	-	-	S	S	S	S	Y	Y	Y	Y
MTBDNA-21-1138	-	-	-	-	S	S	S	S	Y	Y	Y	Y
MTBDNA-21-1139	-	-	-	-	S	S	S	S	Y	Y	Y	Y
MTBDNA-21-1140	-	-	-	-	S	S	S	S	Y	Y	Y	Y
MTBDNA-21-1141	-	-	-	-	S	S	S	S	Y	Y	Y	Y
MTBDNA-21-1142	-	-	-	-	S	S	S	S	Y	Y	Y	Y
MTBDNA-21-1143	-	-	-	-	S	S	S	S	Y	Y	Y	Y
MTBDNA-21-1144	-	-	-	-	S	S	S	S	Y	Y	Y	Y
MTBDNA-21-1145	-	-	-	-	S	S	S	S	Y	Y	Y	Y
MTBDNA-21-1146	-	-	-	-	S	S	S	-	Y	Y	Y	NA
MTBDNA-21-1147	-	-	-	-	S	S	S	-	Y	Y	Y	NA
MTBDNA-21-1148	-	-	-	-	S	S	S	-	Y	Y	Y	NA
MTBDNA-21-1149	-	-	-	-	S	S	S	-	Y	Y	Y	NA
MTBDNA-21-1150	-	-	-	-	S	S	S	-	Y	Y	Y	NA
MTBDNA-21-1151	-	-	-	-	S	S	S	-	Y	Y	Y	NA
MTBDNA-21-1152	-	-	-	-	S	S	S	-	Y	Y	Y	NA
MTBDNA-21-1153	-	-	-	-	S	S	S	-	Y	Y	Y	NA
MTBDNA-21-1154	-	-	-	-	S	S	S	S	Y	Y	Y	Y
MTBDNA-21-1155	-	-	-	-	S	S	S	S	Y	Y	Y	Y
MTBDNA-21-1156	-	-	-	-	S	S	S	S	Y	Y	Y	Y
MTBDNA-21-1157	-	-	-	-	S	S	S	S	Y	Y	Y	Y
MTBDNA-21-1158	-	-	-	-	S	S	S	-	Y	Y	Y	NA
MTBDNA-21-1159	-	R	-	-	S	R	S	-	Y	Y	Y	NA
MTBDNA-21-1160	-	-	-	-	S	S	S	-	Y	Y	Y	NA
MTBDNA-21-1161	-	-	-	-	S	S	S	-	Y	Y	Y	NA
MTBDNA-21-1162	-	-	-	-	S	S	S	-	Y	Y	Y	NA
MTBDNA-21-1163	-	-	-	-	S	S	S	-	Y	Y	Y	NA
MTBDNA-21-1164	-	-	-	-	S	S	S	-	Y	Y	Y	NA
MTBDNA-21-1165	-	-	-	-	S	S	S	-	Y	Y	Y	NA
MTBDNA-21-1166	-	-	-	-	S	S	S	-	Y	Y	Y	NA
MTBDNA-21-1167	-	-	-	-	S	S	S	-	Y	Y	Y	NA
MTBDNA-21-1168	-	-	-	-	S	S	S	-	Y	Y	Y	NA
MTBDNA-21-1169	-	-	-	-	S	S	S	-	Y	Y	Y	NA
MTBDNA-21-1170	-	-	R	-	S	S	S	-	Y	Y	N	NA
MTBDNA-21-1171	-	-	-	-	S	S	S	-	Y	Y	Y	NA
MTBDNA-21-1172	-	-	-	-	S	S	S	-	Y	Y	Y	NA
MTBDNA-21-1173	-	-	-	-	S	S	S	-	Y	Y	Y	NA
MTBDNA-21-1174	-	-	-	-	S	S	S	-	Y	Y	Y	NA
MTBDNA-21-1175	-	-	-	-	S	S	S	-	Y	Y	Y	NA
MTBDNA-21-1176	-	-	-	-	S	S	S	-	Y	Y	Y	NA
MTBDNA-21-1177	-	-	-	-	S	S	S	-	Y	Y	Y	NA
MTBDNA-21-1178	-	-	-	-	S	S	S	-	Y	Y	Y	NA
MTBDNA-21-1179	-	-	-	-	S	S	S	-	Y	Y	Y	NA
MTBDNA-21-1180	-	-	-	-	S	S	S	-	Y	Y	Y	NA
MTBDNA-21-1181	-	-	R	-	S	S	S	-	Y	Y	N	NA
MTBDNA-21-1182	-	-	-	-	S	S	S	-	Y	Y	Y	NA
MTBDNA-21-1183	-	-	-	-	S	S	S	-	Y	Y	Y	NA
MTBDNA-21-1184	-	-	-	-	S	S	S	S	Y	Y	Y	Y
MTBDNA-21-1185	-	-	-	-	S	S	S	S	Y	Y	Y	Y
MTBDNA-21-1186	-	-	-	-	S	S	S	S	Y	Y	Y	Y
MTBDNA-21-1187	-	-	-	-	S	S	S	S	Y	Y	Y	Y
MTBDNA-21-1188	-	-	-	-	S	S	S	S	Y	Y	Y	Y
MTBDNA-21-1189	-	-	-	-	S	S	S	S	Y	Y	Y	Y
MTBDNA-21-1190	-	-	-	-	S	S	S	S	Y	Y	Y	Y
MTBDNA-21-1191	-	-	-	-	S	S	S	S	Y	Y	Y	Y
MTBDNA-21-1192	-	-	-	-	S	S	S	S	Y	Y	Y	Y
MTBDNA-21-1193	-	-	-	-	S	S	S	S	Y	Y	Y	Y
MTBDNA-21-1194	-	-	-	-	S	S	S	S	Y	Y	Y	Y
MTBDNA-21-1195	-	-	-	-	S	S	S	S	Y	Y	Y	Y
MTBDNA-21-1196	-	-	-	-	S	S	S	S	Y	Y	Y	Y
MTBDNA-21-1197	-	-	-	-	S	S	S	S	Y	Y	Y	Y
MTBDNA-21-1198	-	R	-	-	S	R	S	S	Y	Y	Y	Y
MTBDNA-21-1199	-	R	-	-	S	R	S	S	Y	Y	Y	Y
MTBDNA-21-1200	-	-	-	-	S	S	S	S	Y	Y	Y	Y
MTBDNA-21-1201	-	-	-	-	S	S	S	S	Y	Y	Y	Y
MTBDNA-21-1202	-	-	-	-	S	S	S	S	Y	Y	Y	Y
MTBDNA-21-1203	-	-	-	-	S	S	S	S	Y	Y	Y	Y
MTBDNA-21-1204	-	-	-	-	S	S	S	S	Y	Y	Y	Y
MTBDNA-21-1205	-	-	-	-	S	R	S	S	Y	N	Y	Y
MTBDNA-21-1206	-	-	-	-	S	S	S	S	Y	Y	Y	Y
MTBDNA-21-1207	-	-	-	-	S	S	S	S	Y	Y	Y	Y
MTBDNA-21-1208	-	-	-	-	S	S	S	S	Y	Y	Y	Y
MTBDNA-21-1209	-	-	-	R	S	S	S	S	Y	Y	Y	N
MTBDNA-21-1210	-	-	-	-	S	S	S	S	Y	Y	Y	Y
MTBDNA-21-1211	-	-	-	-	S	S	S	-	Y	Y	Y	NA
MTBDNA-21-1212	-	-	-	-	S	S	S	-	Y	Y	Y	NA
MTBDNA-21-1213	-	-	-	-	S	S	S	-	Y	Y	Y	NA
MTBDNA-21-1214	-	-	-	-	S	S	S	-	Y	Y	Y	NA
MTBDNA-21-1215	-	-	-	-	S	S	S	-	Y	Y	Y	NA
MTBDNA-21-1216	R	R	-	-	S	R	S	S	N	Y	Y	Y
MTBDNA-21-1217	-	-	-	-	S	S	S	S	Y	Y	Y	Y
MTBDNA-21-1218	-	-	-	-	S	S	S	S	Y	Y	Y	Y
MTBDNA-21-1219	-	-	-	-	S	S	S	S	Y	Y	Y	Y
MTBDNA-21-1220	-	-	-	-	S	S	S	S	Y	Y	Y	Y
MTBDNA-21-1221	-	-	-	-	S	S	S	S	Y	Y	Y	Y
MTBDNA-21-1222	-	-	-	-	S	S	S	S	Y	Y	Y	Y
MTBDNA-21-1223	-	-	-	-	S	S	S	S	Y	Y	Y	Y
MTBDNA-21-1224	-	-	-	-	S	S	S	S	Y	Y	Y	Y
MTBDNA-21-1225	-	-	-	-	S	S	S	S	Y	Y	Y	Y
MTBDNA-21-1226	-	R	-	-	S	S	S	S	Y	N	Y	Y
MTBDNA-21-1227	-	-	-	-	S	S	S	S	Y	Y	Y	Y
MTBDNA-21-1228	-	-	-	-	S	S	S	S	Y	Y	Y	Y
MTBDNA-21-1229	-	-	-	-	S	S	S	S	Y	Y	Y	Y
MTBDNA-21-1230	-	-	-	-	S	S	S	S	Y	Y	Y	Y
MTBDNA-21-1231	-	-	-	-	S	S	S	-	Y	Y	Y	NA
MTBDNA-21-1232	-	-	-	-	S	S	S	-	Y	Y	Y	NA
MTBDNA-21-1233	-	-	-	-	S	S	S	-	Y	Y	Y	NA
MTBDNA-21-1234	-	-	-	-	S	S	S	-	Y	Y	Y	NA
MTBDNA-21-1235	-	-	-	-	S	S	S	-	Y	Y	Y	NA
MTBDNA-21-1236	-	-	-	-	S	S	S	-	Y	Y	Y	NA
MTBDNA-21-1237	-	-	-	-	S	S	S	S	Y	Y	Y	Y
MTBDNA-21-1238	-	-	-	-	S	S	S	S	Y	Y	Y	Y
MTBDNA-21-1239	-	-	-	-	S	S	S	S	Y	Y	Y	Y
MTBDNA-21-1240	-	-	-	-	S	S	S	S	Y	Y	Y	Y
MTBDNA-21-1241	-	-	-	-	S	S	S	S	Y	Y	Y	Y
MTBDNA-21-1242	-	-	-	-	S	S	S	S	Y	Y	Y	Y
MTBDNA-21-1243	-	-	-	-	S	S	S	S	Y	Y	Y	Y
MTBDNA-21-1244	-	-	-	-	S	S	S	S	Y	Y	Y	Y
MTBDNA-21-1245	-	-	-	-	S	S	S	-	Y	Y	Y	NA
MTBDNA-21-1246	-	-	-	-	S	S	S	-	Y	Y	Y	NA
MTBDNA-21-1247	-	-	-	-	S	S	S	-	Y	Y	Y	NA
MTBDNA-21-1248	-	-	-	-	S	S	S	-	Y	Y	Y	NA
MTBDNA-21-1249	-	-	-	-	S	S	S	-	Y	Y	Y	NA
MTBDNA-21-1250	-	-	-	-	S	S	S	-	Y	Y	Y	NA
MTBDNA-21-1251	-	-	-	-	S	S	S	-	Y	Y	Y	NA
MTBDNA-21-1252	-	-	-	-	S	S	S	-	Y	Y	Y	NA
MTBDNA-21-1253	-	R	-	-	S	R	S	S	Y	Y	Y	Y
MTBDNA-21-1254	-	-	-	-	S	S	S	S	Y	Y	Y	Y
MTBDNA-21-1255	-	R	-	R	S	R	S	R	Y	Y	Y	Y
MTBDNA-21-1256	-	-	-	-	S	S	S	S	Y	Y	Y	Y
MTBDNA-21-1257	-	-	-	-	S	S	S	S	Y	Y	Y	Y
MTBDNA-21-1258	-	-	-	-	S	S	S	S	Y	Y	Y	Y
MTBDNA-21-1259	-	-	-	-	S	S	S	S	Y	Y	Y	Y
MTBDNA-21-1260	-	-	-	-	S	S	S	S	Y	Y	Y	Y
MTBDNA-21-1261	-	-	-	-	S	S	S	S	Y	Y	Y	Y
MTBDNA-21-1262	-	-	-	-	S	S	S	S	Y	Y	Y	Y
MTBDNA-21-1263	-	R	-	-	S	R	S	S	Y	Y	Y	Y
MTBDNA-21-1264	-	-	-	-	S	S	S	S	Y	Y	Y	Y
MTBDNA-21-1265	-	-	-	-	S	S	S	-	Y	Y	Y	NA
MTBDNA-21-1266	-	-	-	-	S	S	S	-	Y	Y	Y	NA
MTBDNA-21-1267	-	-	-	-	S	S	S	S	Y	Y	Y	Y
MTBDNA-21-1268	-	-	-	-	S	S	S	S	Y	Y	Y	Y
MTBDNA-21-1269	-	-	-	-	S	S	S	S	Y	Y	Y	Y
MTBDNA-21-1270	-	-	-	-	S	S	S	S	Y	Y	Y	Y
MTBDNA-21-1271	-	-	-	-	S	S	S	S	Y	Y	Y	Y
MTBDNA-21-1272	-	-	-	-	S	S	S	S	Y	Y	Y	Y
MTBDNA-21-1273	-	-	-	-	S	S	S	S	Y	Y	Y	Y
MTBDNA-21-1274	-	-	-	-	S	S	S	S	Y	Y	Y	Y
MTBDNA-21-1275	-	-	-	-	S	S	S	S	Y	Y	Y	Y
MTBDNA-21-1276	-	-	-	-	S	S	S	-	Y	Y	Y	NA
MTBDNA-21-1277	-	-	-	-	S	S	S	-	Y	Y	Y	NA
MTBDNA-21-1278	-	-	-	-	S	S	S	-	Y	Y	Y	NA
MTBDNA-21-1279	-	-	-	-	S	S	S	-	Y	Y	Y	NA
MTBDNA-21-1280	-	-	-	-	S	S	R	S	Y	Y	N	Y
MTBDNA-21-1281	-	-	-	-	S	S	S	-	Y	Y	Y	NA
MTBDNA-21-1282	-	-	-	-	S	S	S	-	Y	Y	Y	NA
MTBDNA-21-1283	-	-	-	-	S	S	S	-	Y	Y	Y	NA
MTBDNA-21-1287	-	-	-	-	S	S	S	S	Y	Y	Y	Y
MTBDNA-21-1288	-	-	-	-	S	S	S	S	Y	Y	Y	Y
MTBDNA-21-1289	-	-	-	-	S	S	S	S	Y	Y	Y	Y
MTBDNA-21-1290	-	-	-	-	S	S	S	S	Y	Y	Y	Y
MTBDNA-21-1291	-	-	-	-	S	S	S	S	Y	Y	Y	Y
MTBDNA-21-1292	-	-	-	-	S	S	S	S	Y	Y	Y	Y
MTBDNA-21-1293	-	-	-	-	S	S	S	S	Y	Y	Y	Y
MTBDNA-21-1294	-	-	-	-	S	S	S	S	Y	Y	Y	Y
MTBDNA-21-1295	-	-	-	-	S	S	S	S	Y	Y	Y	Y
MTBDNA-21-1296	-	-	-	-	S	S	S	S	Y	Y	Y	Y
MTBDNA-21-1297	-	-	-	-	S	S	S	S	Y	Y	Y	Y
MTBDNA-21-1298	-	-	-	-	S	S	S	S	Y	Y	Y	Y
MTBDNA-21-1299	-	-	-	-	S	S	S	S	Y	Y	Y	Y
MTBDNA-21-1300	-	-	-	-	S	S	S	-	Y	Y	Y	NA
MTBDNA-21-1301	-	R	-	-	S	R	S	-	Y	Y	Y	NA
MTBDNA-21-1302	-	-	-	-	S	S	S	-	Y	Y	Y	NA
MTBDNA-21-1303	-	-	-	-	S	S	S	-	Y	Y	Y	NA
MTBDNA-21-1304	-	-	-	-	S	S	S	-	Y	Y	Y	NA
MTBDNA-21-1305	-	-	-	-	S	S	S	-	Y	Y	Y	NA
MTBDNA-21-1306	-	-	-	-	S	S	S	-	Y	Y	Y	NA
MTBDNA-21-1307	-	-	-	-	S	S	S	S	Y	Y	Y	Y
MTBDNA-21-1308	-	-	-	-	S	S	S	S	Y	Y	Y	Y
MTBDNA-21-1309	-	-	-	-	S	S	S	S	Y	Y	Y	Y
MTBDNA-21-1310	-	-	-	-	S	S	S	S	Y	Y	Y	Y
MTBDNA-21-1311	-	-	-	-	S	S	S	S	Y	Y	Y	Y
MTBDNA-21-1312	-	-	-	-	S	S	S	S	Y	Y	Y	Y
MTBDNA-21-1313	-	-	-	-	S	S	S	S	Y	Y	Y	Y
MTBDNA-21-1316	-	-	-	-	S	S	S	-	Y	Y	Y	NA
MTBDNA-21-1317	-	-	-	-	S	S	S	-	Y	Y	Y	NA
MTBDNA-21-1318	-	-	-	-	S	S	S	-	Y	Y	Y	NA
MTBDNA-21-1319	-	-	-	-	S	S	S	-	Y	Y	Y	NA
MTBDNA-21-1320	-	-	-	-	S	S	S	-	Y	Y	Y	NA
MTBDNA-21-1321	-	-	-	-	S	S	S	S	Y	Y	Y	Y
MTBDNA-21-1322	-	-	-	-	S	S	S	S	Y	Y	Y	Y
MTBDNA-21-1323	-	-	-	-	S	S	S	S	Y	Y	Y	Y
MTBDNA-21-1324	-	-	-	-	S	S	S	S	Y	Y	Y	Y
MTBDNA-21-1325	-	-	-	-	S	S	S	S	Y	Y	Y	Y
MTBDNA-21-1326	-	-	-	-	S	S	S	S	Y	Y	Y	Y
MTBDNA-21-1327	-	R	-	-	S	R	S	S	Y	Y	Y	Y
MTBDNA-21-1328	-	R	-	-	S	R	S	S	Y	Y	Y	Y
MTBDNA-21-1329	-	-	-	-	S	S	S	S	Y	Y	Y	Y
MTBDNA-21-1330	-	-	-	-	S	S	S	S	Y	Y	Y	Y
MTBDNA-21-1331	-	-	-	-	S	S	S	S	Y	Y	Y	Y
MTBDNA-21-1332	-	-	-	-	S	S	S	S	Y	Y	Y	Y
MTBDNA-21-1333	-	R	-	-	S	R	S	S	Y	Y	Y	Y
MTBDNA-21-1334	-	-	-	-	S	S	S	-	Y	Y	Y	NA
MTBDNA-21-1335	-	-	-	-	S	S	S	S	Y	Y	Y	Y
MTBDNA-21-1336	-	-	-	-	S	S	S	S	Y	Y	Y	Y
MTBDNA-21-1337	-	-	-	-	S	S	S	S	Y	Y	Y	Y
MTBDNA-21-1338	-	-	-	-	S	S	S	S	Y	Y	Y	Y
MTBDNA-21-1339	-	R	-	-	S	R	S	S	Y	Y	Y	Y
MTBDNA-21-1340	-	-	-	R	S	S	S	R	Y	Y	Y	Y
MTBDNA-21-1341	-	-	-	-	S	S	S	S	Y	Y	Y	Y
MTBDNA-21-1342	-	-	-	-	S	S	S	S	Y	Y	Y	Y
MTBDNA-21-1343	-	-	-	-	S	S	S	S	Y	Y	Y	Y
MTBDNA-21-1344	-	-	-	-	S	S	S	S	Y	Y	Y	Y
MTBDNA-21-1345	-	-	-	-	S	S	S	S	Y	Y	Y	Y
MTBDNA-21-1346	-	-	-	-	S	S	S	S	Y	Y	Y	Y
MTBDNA-21-1349	-	-	-	-	S	S	S	-	Y	Y	Y	NA
MTBDNA-21-1350	-	-	-	-	S	S	S	-	Y	Y	Y	NA
MTBDNA-21-1351	-	-	-	-	S	S	S	-	Y	Y	Y	NA
MTBDNA-21-1352	-	-	-	-	S	S	S	-	Y	Y	Y	NA
MTBDNA-21-1353	-	-	-	-	S	S	S	-	Y	Y	Y	NA
MTBDNA-21-1354	-	-	-	-	S	S	S	-	Y	Y	Y	NA
MTBDNA-21-1355	-	-	-	-	S	S	S	-	Y	Y	Y	NA
MTBDNA-21-1356	-	-	-	-	S	S	S	-	Y	Y	Y	NA
MTBDNA-21-1357	R	R	R	R	R	R	S	R	Y	Y	N	Y
MTBDNA-21-1358	-	-	-	-	S	S	S	-	Y	Y	Y	NA
MTBDNA-21-1359	-	-	-	-	S	S	S	S	Y	Y	Y	Y
MTBDNA-21-1360	-	-	-	-	S	S	S	S	Y	Y	Y	Y
MTBDNA-21-1361	-	-	-	-	S	S	S	S	Y	Y	Y	Y
MTBDNA-21-1362	-	-	-	-	S	S	S	S	Y	Y	Y	Y
MTBDNA-21-1363	-	-	-	-	S	S	S	S	Y	Y	Y	Y
MTBDNA-21-1364	-	-	-	-	S	S	S	S	Y	Y	Y	Y
MTBDNA-21-1365	-	-	-	-	S	S	S	S	Y	Y	Y	Y
MTBDNA-21-1366	-	-	-	-	S	S	S	S	Y	Y	Y	Y
MTBDNA-21-1367	-	-	-	-	S	S	S	S	Y	Y	Y	Y
MTBDNA-21-1368	-	-	-	-	S	S	S	S	Y	Y	Y	Y
MTBDNA-21-1369	-	-	-	-	S	S	S	S	Y	Y	Y	Y
MTBDNA-21-1370	-	R	-	-	S	R	S	S	Y	Y	Y	Y
MTBDNA-21-1371	-	-	-	-	S	S	S	-	Y	Y	Y	NA
MTBDNA-21-1372	-	-	-	-	S	S	S	S	Y	Y	Y	Y
MTBDNA-21-1373	R	-	-	-	R	S	S	S	Y	Y	Y	Y
MTBDNA-21-1374	-	-	-	-	S	S	S	S	Y	Y	Y	Y
MTBDNA-21-1375	-	-	-	-	-	-	-	S	NA	NA	NA	Y
MTBDNA-21-1376	-	-	-	-	S	S	S	S	Y	Y	Y	Y
MTBDNA-21-1377	-	-	-	-	S	S	S	S	Y	Y	Y	Y
MTBDNA-21-1378	-	-	-	-	S	S	S	S	Y	Y	Y	Y
MTBDNA-21-1379	-	-	-	-	S	S	S	S	Y	Y	Y	Y
MTBDNA-21-1380	-	-	-	-	S	S	S	S	Y	Y	Y	Y
MTBDNA-21-1381	-	-	-	-	S	S	S	S	Y	Y	Y	Y
MTBDNA-21-1382	-	-	-	-	S	S	S	S	Y	Y	Y	Y
MTBDNA-21-1383	-	-	-	-	S	S	S	S	Y	Y	Y	Y
MTBDNA-21-1384	-	R	-	-	S	R	S	S	Y	Y	Y	Y
MTBDNA-21-1385	-	-	-	-	S	S	S	S	Y	Y	Y	Y
MTBDNA-21-1386	-	-	-	-	S	S	S	-	Y	Y	Y	NA
MTBDNA-21-1387	-	-	-	-	S	S	S	-	Y	Y	Y	NA
MTBDNA-21-1388	-	-	-	-	S	S	S	-	Y	Y	Y	NA
MTBDNA-21-1389	-	-	-	-	S	S	S	-	Y	Y	Y	NA
MTBDNA-21-1390	-	-	-	-	S	S	S	-	Y	Y	Y	NA
MTBDNA-21-1391	-	-	-	-	S	S	S	-	Y	Y	Y	NA
MTBDNA-21-1392	-	-	-	-	S	S	S	-	Y	Y	Y	NA
MTBDNA-21-1393	-	-	-	-	S	S	S	S	Y	Y	Y	Y
MTBDNA-21-1394	-	-	-	-	S	S	S	S	Y	Y	Y	Y
MTBDNA-21-1395	-	-	-	-	S	S	S	S	Y	Y	Y	Y
MTBDNA-21-1396	-	-	-	-	S	S	S	S	Y	Y	Y	Y
MTBDNA-21-1397	-	-	-	-	S	S	S	S	Y	Y	Y	Y
MTBDNA-21-1398	-	-	-	-	S	S	S	S	Y	Y	Y	Y
MTBDNA-21-1399	-	-	-	-	S	S	S	S	Y	Y	Y	Y
MTBDNA-21-1400	-	-	-	-	S	S	S	S	Y	Y	Y	Y
MTBDNA-21-1402	-	-	-	-	S	S	S	S	Y	Y	Y	Y
MTBDNA-21-1403	-	-	-	-	S	S	S	S	Y	Y	Y	Y
MTBDNA-21-1404	-	-	-	-	S	S	S	S	Y	Y	Y	Y
MTBDNA-21-1405	-	-	-	-	S	S	S	S	Y	Y	Y	Y
MTBDNA-21-1406	-	-	-	-	S	S	S	S	Y	Y	Y	Y
MTBDNA-21-1407	-	-	-	-	S	S	S	S	Y	Y	Y	Y
MTBDNA-21-1408	-	-	-	-	S	S	S	S	Y	Y	Y	Y
MTBDNA-21-1409	-	-	-	-	S	S	S	S	Y	Y	Y	Y
MTBDNA-21-1410	-	-	-	-	S	S	S	S	Y	Y	Y	Y
MTBDNA-21-1411	-	-	-	-	S	S	S	S	Y	Y	Y	Y
MTBDNA-21-1412	-	-	-	-	S	S	S	S	Y	Y	Y	Y
MTBDNA-21-1413	-	-	-	-	S	S	S	S	Y	Y	Y	Y
MTBDNA-21-1414	-	-	-	-	S	S	S	S	Y	Y	Y	Y
MTBDNA-21-1415	-	-	-	-	S	S	S	S	Y	Y	Y	Y
MTBDNA-21-1416	-	R	-	-	S	R	S	S	Y	Y	Y	Y
MTBDNA-21-1417	R	-	R	-	R	S	S	S	Y	Y	N	Y
MTBDNA-21-1418	-	-	-	-	S	S	S	S	Y	Y	Y	Y
MTBDNA-21-1419	-	-	-	-	S	S	S	S	Y	Y	Y	Y
MTBDNA-21-1420	-	-	-	-	S	S	S	S	Y	Y	Y	Y
MTBDNA-21-1421	-	-	-	-	S	S	S	S	Y	Y	Y	Y
MTBDNA-21-1422	-	-	-	-	S	S	S	S	Y	Y	Y	Y
MTBDNA-21-1423	-	-	-	-	S	S	S	S	Y	Y	Y	Y
MTBDNA-21-1424	-	-	-	-	S	S	S	S	Y	Y	Y	Y
MTBDNA-21-1425	-	-	-	-	S	S	S	S	Y	Y	Y	Y
MTBDNA-21-1426	-	-	-	-	S	S	S	R	Y	Y	Y	N
MTBDNA-21-1427	-	R	-	-	S	R	S	S	Y	Y	Y	Y
MTBDNA-21-1428	-	-	-	-	S	S	S	S	Y	Y	Y	Y
MTBDNA-21-1429	-	-	-	-	S	S	S	S	Y	Y	Y	Y
MTBDNA-21-1430	-	-	-	-	S	S	S	S	Y	Y	Y	Y
MTBDNA-21-1431	-	-	-	-	S	S	S	S	Y	Y	Y	Y
MTBDNA-21-1432	R	-	-	-	R	R	S	S	Y	N	Y	Y
MTBDNA-21-1433	-	R	-	-	S	R	S	S	Y	Y	Y	Y
MTBDNA-21-1434	-	-	-	-	S	S	S	S	Y	Y	Y	Y
MTBDNA-21-1435	-	-	-	-	S	S	S	S	Y	Y	Y	Y
MTBDNA-21-1436	-	-	-	-	S	S	S	S	Y	Y	Y	Y
MTBDNA-21-1438	-	-	-	-	S	S	S	S	Y	Y	Y	Y
MTBDNA-21-1439	-	R	-	-	S	R	S	S	Y	Y	Y	Y
MTBDNA-21-1440	-	-	-	-	S	S	S	S	Y	Y	Y	Y
MTBDNA-21-1441	-	-	-	-	S	S	S	S	Y	Y	Y	Y
MTBDNA-21-1442	-	-	-	-	S	S	S	S	Y	Y	Y	Y
MTBDNA-21-1443	-	-	-	-	S	S	S	S	Y	Y	Y	Y
MTBDNA-21-1444	-	-	-	-	S	S	S	S	Y	Y	Y	Y
MTBDNA-21-1445	-	-	-	-	S	S	S	S	Y	Y	Y	Y
MTBDNA-21-1446	-	-	-	-	S	S	S	S	Y	Y	Y	Y
MTBDNA-21-1447	-	-	-	-	S	S	S	S	Y	Y	Y	Y
MTBDNA-21-1448	-	-	-	-	S	S	S	S	Y	Y	Y	Y
MTBDNA-21-1449	-	-	-	-	S	S	S	S	Y	Y	Y	Y
MTBDNA-21-1450	-	-	-	-	S	S	S	S	Y	Y	Y	Y
MTBDNA-21-1451	-	-	-	-	S	S	S	S	Y	Y	Y	Y
MTBDNA-21-1452	-	-	-	-	S	S	S	S	Y	Y	Y	Y
MTBDNA-21-1453	-	-	-	-	S	S	S	S	Y	Y	Y	Y
MTBDNA-21-1454	-	-	-	-	S	S	S	S	Y	Y	Y	Y
MTBDNA-21-1455	-	-	-	-	S	S	S	S	Y	Y	Y	Y
MTBDNA-21-1456	-	-	-	-	S	S	S	S	Y	Y	Y	Y
MTBDNA-21-1457	-	-	-	-	S	S	S	S	Y	Y	Y	Y
MTBDNA-21-1458	-	-	-	-	S	S	S	S	Y	Y	Y	Y
MTBDNA-21-1459	-	R	-	-	S	R	S	R	Y	Y	Y	N
MTBDNA-21-1460	-	-	-	-	S	S	S	S	Y	Y	Y	Y
MTBDNA-21-1461	-	-	-	-	S	S	S	S	Y	Y	Y	Y
MTBDNA-21-1462	-	-	-	-	S	S	S	S	Y	Y	Y	Y
MTBDNA-21-1463	-	-	-	-	S	S	S	S	Y	Y	Y	Y
MTBDNA-21-1464	-	-	-	-	S	S	S	S	Y	Y	Y	Y
MTBDNA-21-1465	-	-	-	-	S	S	S	S	Y	Y	Y	Y
MTBDNA-21-1466	-	R	-	-	S	R	S	S	Y	Y	Y	Y
MTBDNA-21-1467	-	-	-	-	S	S	S	S	Y	Y	Y	Y
MTBDNA-21-1468	-	-	-	-	S	S	S	S	Y	Y	Y	Y
MTBDNA-21-1469	-	-	-	-	S	S	S	S	Y	Y	Y	Y
MTBDNA-21-1470	-	-	-	-	S	S	S	S	Y	Y	Y	Y
MTBDNA-21-1471	-	-	-	-	S	S	S	S	Y	Y	Y	Y
MTBDNA-21-1472	-	-	-	-	S	S	S	S	Y	Y	Y	Y
MTBDNA-21-1473	-	-	-	-	S	S	S	S	Y	Y	Y	Y
MTBDNA-21-1474	-	-	-	-	S	S	S	S	Y	Y	Y	Y
MTBDNA-21-1475	-	-	-	-	S	S	S	S	Y	Y	Y	Y
MTBDNA-21-1476	-	-	-	-	S	S	S	S	Y	Y	Y	Y
MTBDNA-21-1477	-	R	-	-	S	R	S	S	Y	Y	Y	Y
MTBDNA-21-1478	-	R	-	-	S	R	S	S	Y	Y	Y	Y
MTBDNA-21-1479	-	-	-	-	S	S	S	S	Y	Y	Y	Y
MTBDNA-21-1480	-	-	-	-	S	S	S	S	Y	Y	Y	Y
MTBDNA-21-1481	-	-	-	-	S	S	S	S	Y	Y	Y	Y
MTBDNA-21-1482	-	-	-	-	S	S	S	S	Y	Y	Y	Y
MTBDNA-21-1483	-	-	-	-	S	S	S	S	Y	Y	Y	Y
MTBDNA-21-1484	-	-	-	-	S	S	S	S	Y	Y	Y	Y
MTBDNA-21-1485	-	-	-	-	S	S	S	S	Y	Y	Y	Y
MTBDNA-21-1486	-	-	-	-	S	S	S	S	Y	Y	Y	Y
MTBDNA-21-1487	-	-	-	-	S	S	S	S	Y	Y	Y	Y
MTBDNA-21-1488	-	-	-	-	S	S	S	S	Y	Y	Y	Y
MTBDNA-21-1489	-	-	-	-	S	S	S	S	Y	Y	Y	Y
MTBDNA-21-1490	-	-	-	-	S	S	S	S	Y	Y	Y	Y
MTBDNA-21-1491	-	-	-	-	S	S	S	S	Y	Y	Y	Y
MTBDNA-21-1492	-	R	-	-	S	R	S	S	Y	Y	Y	Y
MTBDNA-21-1493	-	-	-	-	S	S	S	S	Y	Y	Y	Y
MTBDNA-21-1494	-	-	-	-	S	S	S	S	Y	Y	Y	Y
MTBDNA-21-1495	-	-	-	-	S	S	S	S	Y	Y	Y	Y
MTBDNA-21-1496	-	-	-	-	S	S	S	S	Y	Y	Y	Y
MTBDNA-21-1497	-	-	-	-	S	S	S	S	Y	Y	Y	Y
MTBDNA-21-1498	-	-	-	-	S	S	S	S	Y	Y	Y	Y
MTBDNA-21-1499	-	-	-	-	S	S	S	S	Y	Y	Y	Y
MTBDNA-21-1500	-	-	-	-	S	S	S	S	Y	Y	Y	Y
MTBDNA-21-1501	-	-	-	-	S	S	S	S	Y	Y	Y	Y
MTBDNA-21-1502	-	-	-	-	S	S	S	S	Y	Y	Y	Y
MTBDNA-21-1503	-	-	-	-	S	S	S	S	Y	Y	Y	Y
MTBDNA-21-1504	-	-	-	-	S	S	S	S	Y	Y	Y	Y
MTBDNA-21-1505	-	-	-	-	S	S	S	S	Y	Y	Y	Y
MTBDNA-21-1506	-	-	-	-	S	S	S	S	Y	Y	Y	Y
MTBDNA-21-1507	-	-	-	-	S	S	S	S	Y	Y	Y	Y
MTBDNA-21-1508	-	-	-	-	S	S	S	S	Y	Y	Y	Y
MTBDNA-21-1509	-	-	-	-	S	S	S	-	Y	Y	Y	NA
MTBDNA-21-1510	-	-	-	-	S	S	S	S	Y	Y	Y	Y
MTBDNA-21-1511	-	-	-	-	S	S	S	S	Y	Y	Y	Y
MTBDNA-21-1512	-	-	-	-	S	S	S	S	Y	Y	Y	Y
MTBDNA-21-1513	-	-	-	-	S	S	S	S	Y	Y	Y	Y
MTBDNA-21-1514	-	-	-	-	S	S	S	S	Y	Y	Y	Y
MTBDNA-21-1515	-	-	-	-	S	S	S	S	Y	Y	Y	Y
MTBDNA-21-1516	-	-	-	-	S	S	S	S	Y	Y	Y	Y
MTBDNA-21-1517	-	-	-	-	S	S	S	S	Y	Y	Y	Y
MTBDNA-21-1518	R	R	R	R	R	R	S	R	Y	Y	N	Y
MTBDNA-21-1519	-	-	-	-	S	S	S	S	Y	Y	Y	Y
MTBDNA-21-1520	-	-	-	-	S	S	S	S	Y	Y	Y	Y
MTBDNA-21-1521	-	-	-	-	S	S	S	S	Y	Y	Y	Y
MTBDNA-21-1522	-	-	-	-	S	S	S	S	Y	Y	Y	Y
MTBDNA-21-1523	-	-	-	-	S	S	S	S	Y	Y	Y	Y
MTBDNA-21-1524	-	-	-	-	S	S	S	S	Y	Y	Y	Y
MTBDNA-21-1525	-	-	-	-	S	S	S	S	Y	Y	Y	Y
MTBDNA-21-1526	-	-	-	-	S	S	S	S	Y	Y	Y	Y
MTBDNA-21-1527	-	R	-	-	S	S	S	S	Y	N	Y	Y
MTBDNA-21-1528	R	R	-	-	S	S	S	S	N	N	Y	Y
MTBDNA-21-1529	-	R	-	-	S	R	S	S	Y	Y	Y	Y
MTBDNA-21-1530	-	-	-	-	S	R	S	S	Y	N	Y	Y
MTBDNA-21-1531	-	-	-	-	S	S	S	S	Y	Y	Y	Y
MTBDNA-21-1532	-	-	-	-	S	S	S	S	Y	Y	Y	Y
MTBDNA-21-1533	-	-	-	-	S	S	S	S	Y	Y	Y	Y
MTBDNA-21-1534	-	-	-	-	S	S	S	S	Y	Y	Y	Y
MTBDNA-21-1535	-	-	-	-	S	S	S	S	Y	Y	Y	Y
MTBDNA-21-1536	-	-	-	-	S	S	S	S	Y	Y	Y	Y
MTBDNA-21-1537	-	-	-	-	S	S	S	S	Y	Y	Y	Y
MTBDNA-21-1538	-	-	-	-	S	S	S	S	Y	Y	Y	Y
MTBDNA-21-1539	-	-	-	-	S	S	S	S	Y	Y	Y	Y
MTBDNA-21-1540	-	-	-	-	S	S	S	S	Y	Y	Y	Y
MTBDNA-21-1541	-	-	-	-	S	S	S	S	Y	Y	Y	Y
MTBDNA-21-1553	-	-	-	-	S	S	S	S	Y	Y	Y	Y
MTBDNA-21-1554	-	-	-	-	S	S	S	S	Y	Y	Y	Y
MTBDNA-21-1555	-	-	-	-	S	S	S	S	Y	Y	Y	Y
MTBDNA-21-1556	-	-	-	-	S	S	S	S	Y	Y	Y	Y
MTBDNA-21-1557	-	-	-	-	S	S	S	S	Y	Y	Y	Y
MTBDNA-21-1558	R	R	-	-	R	R	S	S	Y	Y	Y	Y
MTBDNA-21-1559	-	-	-	-	S	S	S	S	Y	Y	Y	Y
MTBDNA-21-1560	-	-	-	-	S	S	S	S	Y	Y	Y	Y
MTBDNA-21-1561	-	-	-	-	S	S	S	S	Y	Y	Y	Y
MTBDNA-21-1562	-	-	-	-	S	S	S	S	Y	Y	Y	Y
MTBDNA-21-1563	-	-	-	-	S	S	S	S	Y	Y	Y	Y
MTBDNA-21-1564	-	-	-	-	S	S	S	S	Y	Y	Y	Y
MTBDNA-21-1565	-	-	-	-	S	S	S	S	Y	Y	Y	Y
MTBDNA-21-1566	-	-	-	-	S	S	S	S	Y	Y	Y	Y
MTBDNA-21-1567	-	-	-	-	S	S	S	S	Y	Y	Y	Y
MTBDNA-21-1568	-	-	-	-	S	S	S	S	Y	Y	Y	Y
MTBDNA-21-1569	-	-	-	-	S	S	S	S	Y	Y	Y	Y
MTBDNA-21-1570	-	-	-	-	S	S	S	S	Y	Y	Y	Y
MTBDNA-21-1571	-	R	-	-	S	R	S	S	Y	Y	Y	Y
MTBDNA-21-1572	-	-	-	-	S	S	S	S	Y	Y	Y	Y
MTBDNA-21-1573	-	-	-	-	S	S	S	S	Y	Y	Y	Y
MTBDNA-21-1575	-	-	-	-	S	S	S	-	Y	Y	Y	NA
MTBDNA-21-1577	-	-	-	-	S	S	S	-	Y	Y	Y	NA
MTBDNA-21-1579	-	-	-	-	S	S	S	-	Y	Y	Y	NA
MTBDNA-21-1584	-	-	R	-	S	S	S	-	Y	Y	N	NA
MTBDNA-21-1586	-	-	-	-	S	S	S	-	Y	Y	Y	NA
MTBDNA-21-1587	-	-	-	-	S	S	S	-	Y	Y	Y	NA
MTBDNA-21-1588	-	-	-	-	S	R	S	-	Y	N	Y	NA
MTBDNA-21-1589	-	-	-	-	S	S	S	-	Y	Y	Y	NA
MTBDNA-21-1590	-	-	-	-	S	S	S	S	Y	Y	Y	Y
MTBDNA-21-1591	-	-	-	-	S	S	S	S	Y	Y	Y	Y
MTBDNA-21-1592	-	-	-	-	S	S	S	S	Y	Y	Y	Y
MTBDNA-21-1593	-	-	-	-	S	S	S	S	Y	Y	Y	Y
MTBDNA-21-1594	-	-	-	-	S	S	S	S	Y	Y	Y	Y
MTBDNA-21-1595	-	-	-	-	S	S	S	S	Y	Y	Y	Y
MTBDNA-21-1596	-	-	-	-	S	S	S	S	Y	Y	Y	Y
MTBDNA-21-1597	-	-	-	-	S	S	S	S	Y	Y	Y	Y
MTBDNA-21-1598	-	-	-	-	S	S	S	S	Y	Y	Y	Y
MTBDNA-21-1599	-	-	-	-	S	S	S	S	Y	Y	Y	Y
MTBDNA-21-1600	-	-	-	-	S	S	S	-	Y	Y	Y	NA
MTBDNA-21-1601	-	-	-	-	S	S	S	S	Y	Y	Y	Y
MTBDNA-21-1602	-	-	-	-	S	S	S	S	Y	Y	Y	Y
MTBDNA-21-1603	-	R	-	-	S	R	S	S	Y	Y	Y	Y
MTBDNA-21-1605	-	-	-	-	S	S	S	S	Y	Y	Y	Y
MTBDNA-21-1606	-	-	-	-	S	S	S	S	Y	Y	Y	Y
MTBDNA-21-1607	-	R	-	-	S	R	S	S	Y	Y	Y	Y
MTBDNA-21-1609	-	-	-	-	S	S	S	S	Y	Y	Y	Y
MTBDNA-21-1610	-	-	-	-	S	S	S	S	Y	Y	Y	Y
MTBDNA-21-1611	-	-	-	-	S	S	S	S	Y	Y	Y	Y
MTBDNA-21-1612	-	-	-	-	S	S	S	S	Y	Y	Y	Y
MTBDNA-21-1613	-	-	-	-	S	S	S	S	Y	Y	Y	Y
MTBDNA-21-1614	-	-	-	-	S	S	S	S	Y	Y	Y	Y
MTBDNA-21-1615	-	-	-	-	S	S	S	R	Y	Y	Y	N
MTBDNA-21-1616	-	-	-	-	S	S	S	S	Y	Y	Y	Y
MTBDNA-21-1617	-	-	-	-	S	S	S	S	Y	Y	Y	Y
MTBDNA-21-1618	-	R	-	-	S	R	S	S	Y	Y	Y	Y
MTBDNA-21-1619	-	-	-	-	S	S	S	S	Y	Y	Y	Y
MTBDNA-21-1620	-	-	-	-	S	S	S	S	Y	Y	Y	Y
MTBDNA-21-1621	-	-	-	-	S	S	S	S	Y	Y	Y	Y
MTBDNA-21-1622	-	-	-	-	S	S	S	S	Y	Y	Y	Y
MTBDNA-21-1623	-	-	-	-	S	S	S	S	Y	Y	Y	Y
MTBDNA-21-1624	-	-	-	-	S	S	S	S	Y	Y	Y	Y
MTBDNA-21-1625	-	-	-	-	S	S	S	-	Y	Y	Y	NA
MTBDNA-21-1627	-	-	-	-	S	S	S	-	Y	Y	Y	NA
MTBDNA-21-1628	-	-	-	-	S	S	S	-	Y	Y	Y	NA
MTBDNA-21-1629	-	-	-	-	S	S	S	-	Y	Y	Y	NA
MTBDNA-21-1630	-	-	-	-	S	S	S	-	Y	Y	Y	NA
MTBDNA-21-1631	-	-	-	-	S	S	S	-	Y	Y	Y	NA
MTBDNA-21-1632	-	-	-	-	S	S	S	-	Y	Y	Y	NA
MTBDNA-21-1633	-	-	-	-	S	S	S	-	Y	Y	Y	NA
MTBDNA-21-1634	-	-	-	-	S	S	S	-	Y	Y	Y	NA
MTBDNA-21-1635	-	-	-	-	S	S	S	-	Y	Y	Y	NA
MTBDNA-21-1636	-	-	-	-	S	S	S	-	Y	Y	Y	NA
MTBDNA-21-1637	-	-	-	-	S	S	S	-	Y	Y	Y	NA
MTBDNA-21-1638	-	-	-	-	S	S	S	-	Y	Y	Y	NA
MTBDNA-21-1639	-	-	-	-	S	S	S	-	Y	Y	Y	NA
MTBDNA-21-1640	-	-	-	-	S	S	S	-	Y	Y	Y	NA
MTBDNA-21-1641	-	-	-	-	S	S	S	-	Y	Y	Y	NA
MTBDNA-21-1642	-	-	-	-	S	S	S	-	Y	Y	Y	NA
MTBDNA-21-1643	-	-	-	-	S	S	S	-	Y	Y	Y	NA
MTBDNA-21-1644	-	-	-	-	S	S	S	-	Y	Y	Y	NA
MTBDNA-21-1645	-	-	-	-	S	S	S	-	Y	Y	Y	NA
MTBDNA-21-1646	-	-	-	-	S	S	S	S	Y	Y	Y	Y
MTBDNA-21-1647	-	-	-	-	S	S	S	S	Y	Y	Y	Y
MTBDNA-21-1648	-	-	-	-	S	S	S	S	Y	Y	Y	Y
MTBDNA-21-1649	-	-	-	-	S	S	S	S	Y	Y	Y	Y
MTBDNA-21-1650	-	-	-	-	S	S	S	S	Y	Y	Y	Y
MTBDNA-21-1651	-	-	-	-	S	S	S	S	Y	Y	Y	Y
MTBDNA-21-1652	-	-	-	-	S	S	S	S	Y	Y	Y	Y
MTBDNA-21-1653	-	-	-	-	S	S	S	S	Y	Y	Y	Y
MTBDNA-21-1654	-	-	-	-	S	S	S	S	Y	Y	Y	Y
MTBDNA-21-1655	-	-	-	-	S	S	S	S	Y	Y	Y	Y
MTBDNA-21-1656	-	-	-	-	S	S	S	S	Y	Y	Y	Y
MTBDNA-21-1657	-	-	-	-	S	S	S	S	Y	Y	Y	Y
MTBDNA-21-1658	-	-	-	-	S	S	S	-	Y	Y	Y	NA
MTBDNA-21-1659	-	-	-	-	S	S	S	-	Y	Y	Y	NA
MTBDNA-21-1660	-	-	-	-	S	S	S	-	Y	Y	Y	NA
MTBDNA-21-1661	-	-	-	-	S	S	S	-	Y	Y	Y	NA
MTBDNA-21-1662	-	-	-	-	S	S	S	-	Y	Y	Y	NA
MTBDNA-21-1663	-	-	-	-	S	S	S	-	Y	Y	Y	NA
MTBDNA-21-1664	-	-	-	-	S	S	S	-	Y	Y	Y	NA
MTBDNA-21-1665	-	-	-	-	S	S	S	-	Y	Y	Y	NA
MTBDNA-21-1666	-	-	-	-	S	S	S	-	Y	Y	Y	NA
MTBDNA-21-1667	-	-	-	-	S	S	S	-	Y	Y	Y	NA
MTBDNA-21-1668	-	R	-	-	S	R	S	-	Y	Y	Y	NA
MTBDNA-21-1669	-	R	-	-	S	R	S	R	Y	Y	Y	N
MTBDNA-21-1670	-	-	-	-	S	S	S	S	Y	Y	Y	Y
MTBDNA-21-1671	-	-	-	-	S	S	S	S	Y	Y	Y	Y
MTBDNA-21-1672	-	-	-	-	S	S	S	S	Y	Y	Y	Y
MTBDNA-21-1673	-	-	-	-	S	S	S	S	Y	Y	Y	Y
MTBDNA-21-1674	-	R	-	-	S	R	S	S	Y	Y	Y	Y
MTBDNA-21-1675	-	-	-	-	S	S	S	S	Y	Y	Y	Y
MTBDNA-21-1676	-	-	-	-	S	S	S	S	Y	Y	Y	Y
MTBDNA-21-1677	-	-	-	-	S	S	S	S	Y	Y	Y	Y
MTBDNA-21-1678	-	-	-	-	S	S	S	S	Y	Y	Y	Y
MTBDNA-21-1679	R	R	-	-	R	R	S	S	Y	Y	Y	Y
MTBDNA-21-1680	-	-	-	-	S	S	S	S	Y	Y	Y	Y
MTBDNA-21-1681	-	-	-	-	S	S	S	S	Y	Y	Y	Y
MTBDNA-21-1682	-	-	-	-	S	S	S	S	Y	Y	Y	Y
MTBDNA-21-1683	-	-	-	-	S	S	S	S	Y	Y	Y	Y
MTBDNA-21-1684	-	-	-	-	S	S	S	S	Y	Y	Y	Y
MTBDNA-21-1685	-	-	-	-	S	S	S	S	Y	Y	Y	Y
MTBDNA-21-1686	-	-	-	-	S	S	S	S	Y	Y	Y	Y
MTBDNA-21-1687	-	-	-	-	S	S	S	S	Y	Y	Y	Y
MTBDNA-21-1688	-	-	-	-	S	S	S	S	Y	Y	Y	Y
MTBDNA-21-1689	-	-	-	-	S	S	S	S	Y	Y	Y	Y
MTBDNA-21-1690	-	-	-	-	S	S	S	S	Y	Y	Y	Y
MTBDNA-21-1691	-	-	-	-	S	S	S	S	Y	Y	Y	Y
MTBDNA-21-1692	-	-	-	-	S	S	S	S	Y	Y	Y	Y
MTBDNA-21-1693	-	-	-	-	S	S	S	S	Y	Y	Y	Y
MTBDNA-21-1694	-	-	-	-	S	S	S	S	Y	Y	Y	Y
MTBDNA-21-1695	-	-	-	-	S	S	S	S	Y	Y	Y	Y
MTBDNA-21-1696	-	R	-	-	S	R	S	S	Y	Y	Y	Y
MTBDNA-21-1697	-	-	-	-	S	S	S	S	Y	Y	Y	Y
MTBDNA-21-1698	-	-	-	-	S	S	S	S	Y	Y	Y	Y
MTBDNA-21-1699	-	-	-	-	S	S	S	-	Y	Y	Y	NA
MTBDNA-21-1700	-	-	-	-	S	S	S	-	Y	Y	Y	NA
MTBDNA-21-1701	-	-	-	-	S	S	S	-	Y	Y	Y	NA
MTBDNA-21-1702	-	-	-	-	S	S	S	-	Y	Y	Y	NA
MTBDNA-21-1703	-	-	-	-	S	S	S	-	Y	Y	Y	NA
MTBDNA-21-1704	-	-	-	-	S	S	S	-	Y	Y	Y	NA
MTBDNA-21-1705	-	-	-	-	S	S	S	-	Y	Y	Y	NA
MTBDNA-21-1706	-	-	-	-	S	S	S	-	Y	Y	Y	NA
MTBDNA-21-1707	-	-	-	-	S	S	S	-	Y	Y	Y	NA
MTBDNA-21-1708	-	-	-	-	S	S	S	-	Y	Y	Y	NA
MTBDNA-21-1709	-	-	-	-	S	S	S	-	Y	Y	Y	NA
MTBDNA-21-1710	-	-	-	-	S	S	S	-	Y	Y	Y	NA
MTBDNA-21-1711	-	R	-	-	S	S	S	-	Y	N	Y	NA
MTBDNA-21-1712	-	-	-	-	S	S	S	-	Y	Y	Y	NA
MTBDNA-21-1713	-	-	-	-	S	S	S	-	Y	Y	Y	NA
MTBDNA-21-1714	-	-	-	-	S	S	S	-	Y	Y	Y	NA
MTBDNA-21-1715	-	-	-	-	S	S	S	-	Y	Y	Y	NA
MTBDNA-21-1716	-	-	-	-	S	S	S	-	Y	Y	Y	NA
MTBDNA-21-1717	-	-	-	-	S	S	S	-	Y	Y	Y	NA
MTBDNA-22-0001	-	-	-	-	S	S	S	S	Y	Y	Y	Y
MTBDNA-22-0002	-	-	-	-	S	S	S	S	Y	Y	Y	Y
MTBDNA-22-0003	-	-	-	-	S	S	S	S	Y	Y	Y	Y
MTBDNA-22-0004	-	R	-	-	S	R	S	S	Y	Y	Y	Y
MTBDNA-22-0005	-	-	-	-	S	S	S	S	Y	Y	Y	Y
MTBDNA-22-0006	-	-	-	-	S	S	S	S	Y	Y	Y	Y
MTBDNA-22-0007	-	-	-	-	S	S	S	S	Y	Y	Y	Y
MTBDNA-22-0008	-	-	-	-	S	S	S	S	Y	Y	Y	Y
MTBDNA-22-0009	-	-	-	-	S	S	S	S	Y	Y	Y	Y
MTBDNA-22-0010	-	-	-	-	S	S	S	S	Y	Y	Y	Y
MTBDNA-22-0011	-	-	-	-	S	S	S	S	Y	Y	Y	Y
MTBDNA-22-0012	-	-	-	-	S	S	S	S	Y	Y	Y	Y
MTBDNA-22-0013	-	-	-	-	S	S	S	S	Y	Y	Y	Y
MTBDNA-22-0014	-	-	-	-	S	S	S	S	Y	Y	Y	Y
MTBDNA-22-0015	-	R	-	-	S	R	S	S	Y	Y	Y	Y
MTBDNA-22-0016	-	-	-	-	S	S	S	S	Y	Y	Y	Y
MTBDNA-22-0017	-	-	-	-	S	S	S	S	Y	Y	Y	Y
MTBDNA-22-0018	-	-	-	-	S	S	S	S	Y	Y	Y	Y
MTBDNA-22-0019	-	-	-	-	S	S	S	S	Y	Y	Y	Y
MTBDNA-22-0020	-	-	-	-	S	S	S	S	Y	Y	Y	Y
MTBDNA-22-0021	-	-	-	-	S	S	S	S	Y	Y	Y	Y
MTBDNA-22-0022	-	-	-	-	S	S	S	S	Y	Y	Y	Y
MTBDNA-22-0023	-	-	-	-	S	S	S	S	Y	Y	Y	Y
MTBDNA-22-0024	-	R	-	-	S	R	S	S	Y	Y	Y	Y
MTBDNA-22-0025	-	-	-	-	S	S	S	S	Y	Y	Y	Y
MTBDNA-22-0026	-	-	-	-	S	S	S	S	Y	Y	Y	Y
MTBDNA-22-0027	-	-	-	-	S	S	S	S	Y	Y	Y	Y
MTBDNA-22-0028	-	-	-	-	S	S	S	S	Y	Y	Y	Y
MTBDNA-22-0029	-	-	-	-	S	S	S	S	Y	Y	Y	Y
MTBDNA-22-0030	-	-	-	-	S	S	S	S	Y	Y	Y	Y
MTBDNA-22-0031	-	-	-	-	S	S	S	S	Y	Y	Y	Y
MTBDNA-22-0032	-	-	-	-	S	S	S	S	Y	Y	Y	Y
MTBDNA-22-0033	-	-	-	-	S	S	S	S	Y	Y	Y	Y
MTBDNA-22-0034	-	R	-	-	S	R	S	S	Y	Y	Y	Y
MTBDNA-22-0035	-	-	-	-	S	S	S	S	Y	Y	Y	Y
MTBDNA-22-0036	-	-	-	-	S	S	S	S	Y	Y	Y	Y
MTBDNA-22-0037	-	-	-	-	S	S	S	S	Y	Y	Y	Y
MTBDNA-22-0038	-	R	-	-	S	R	S	S	Y	Y	Y	Y
MTBDNA-22-0039	-	-	-	-	S	S	S	S	Y	Y	Y	Y
MTBDNA-22-0041	-	-	-	-	S	S	S	S	Y	Y	Y	Y
MTBDNA-22-0042	-	R	-	-	S	R	S	S	Y	Y	Y	Y
MTBDNA-22-0043	-	-	-	-	S	S	S	S	Y	Y	Y	Y
MTBDNA-22-0044	-	R	-	R	S	R	S	R	Y	Y	Y	Y
MTBDNA-22-0045	-	-	-	-	S	S	S	S	Y	Y	Y	Y
MTBDNA-22-0046	-	-	-	-	S	S	S	S	Y	Y	Y	Y
MTBDNA-22-0047	-	-	-	-	S	S	S	S	Y	Y	Y	Y
MTBDNA-22-0048	-	-	-	-	S	S	S	S	Y	Y	Y	Y
MTBDNA-22-0049	-	-	-	-	S	S	S	S	Y	Y	Y	Y
MTBDNA-22-0050	-	-	-	-	S	S	S	S	Y	Y	Y	Y
MTBDNA-22-0051	-	-	-	-	S	S	S	S	Y	Y	Y	Y
MTBDNA-22-0052	-	-	-	-	S	S	S	-	Y	Y	Y	NA
MTBDNA-22-0053	-	-	-	-	S	S	S	-	Y	Y	Y	NA
MTBDNA-22-0054	-	-	-	R	S	S	S	-	Y	Y	Y	NA
MTBDNA-22-0055	-	-	-	-	S	S	S	-	Y	Y	Y	NA
MTBDNA-22-0056	-	-	-	-	S	S	S	-	Y	Y	Y	NA
MTBDNA-22-0057	-	-	-	-	S	S	S	-	Y	Y	Y	NA
MTBDNA-22-0058	-	-	-	R	S	S	S	-	Y	Y	Y	NA
MTBDNA-22-0059	-	-	-	-	S	S	S	S	Y	Y	Y	Y
MTBDNA-22-0060	-	-	-	-	S	S	S	-	Y	Y	Y	NA
MTBDNA-22-0061	-	-	-	-	S	S	S	-	Y	Y	Y	NA
MTBDNA-22-0062	-	R	-	-	S	R	S	S	Y	Y	Y	Y
MTBDNA-22-0063	R	R	-	-	R	R	S	S	Y	Y	Y	Y
MTBDNA-22-0064	-	-	-	-	S	S	S	-	Y	Y	Y	NA
MTBDNA-22-0065	-	-	-	-	S	S	S	-	Y	Y	Y	NA
MTBDNA-22-0066	-	-	-	-	S	S	S	-	Y	Y	Y	NA
MTBDNA-22-0067	-	-	-	-	S	S	S	S	Y	Y	Y	Y
MTBDNA-22-0068	-	-	-	-	S	S	S	S	Y	Y	Y	Y
MTBDNA-22-0069	-	-	-	-	S	S	S	S	Y	Y	Y	Y
MTBDNA-22-0070	-	R	-	-	S	R	S	S	Y	Y	Y	Y
MTBDNA-22-0071	-	-	-	-	S	S	S	S	Y	Y	Y	Y
MTBDNA-22-0072	-	-	-	-	S	S	S	S	Y	Y	Y	Y
MTBDNA-22-0073	-	-	-	-	S	S	S	S	Y	Y	Y	Y
MTBDNA-22-0074	-	-	-	-	S	S	S	S	Y	Y	Y	Y
MTBDNA-22-0075	-	-	-	-	S	S	S	S	Y	Y	Y	Y
MTBDNA-22-0076	-	-	-	-	S	S	S	S	Y	Y	Y	Y
MTBDNA-22-0077	-	-	-	-	S	S	S	S	Y	Y	Y	Y
MTBDNA-22-0078	-	-	-	-	S	S	S	R	Y	Y	Y	N
MTBDNA-22-0079	-	-	-	-	S	S	S	S	Y	Y	Y	Y
MTBDNA-22-0080	-	-	-	-	S	S	S	S	Y	Y	Y	Y
MTBDNA-22-0081	-	-	-	-	S	S	S	S	Y	Y	Y	Y
MTBDNA-22-0082	-	-	-	-	S	S	S	S	Y	Y	Y	Y
MTBDNA-22-0083	-	-	-	-	S	S	S	S	Y	Y	Y	Y
MTBDNA-22-0084	-	-	-	-	S	S	S	S	Y	Y	Y	Y
MTBDNA-22-0085	-	-	-	-	S	S	S	S	Y	Y	Y	Y
MTBDNA-22-0086	-	-	-	R	S	S	S	R	Y	Y	Y	Y
MTBDNA-22-0087	-	-	-	-	S	S	S	S	Y	Y	Y	Y
MTBDNA-22-0088	-	-	-	-	S	S	S	S	Y	Y	Y	Y
MTBDNA-22-0089	-	-	-	-	S	S	S	S	Y	Y	Y	Y
MTBDNA-22-0090	-	-	-	-	S	S	S	S	Y	Y	Y	Y
MTBDNA-22-0091	-	-	-	-	S	S	S	-	Y	Y	Y	NA
MTBDNA-22-0092	-	-	-	R	S	S	S	-	Y	Y	Y	NA
MTBDNA-22-0093	-	-	-	-	S	S	S	-	Y	Y	Y	NA
MTBDNA-22-0094	-	-	-	-	S	S	S	-	Y	Y	Y	NA
MTBDNA-22-0095	-	-	-	-	S	S	S	-	Y	Y	Y	NA
MTBDNA-22-0096	-	-	-	-	S	S	S	-	Y	Y	Y	NA
MTBDNA-22-0097	-	-	-	-	S	S	S	-	Y	Y	Y	NA
MTBDNA-22-0098	-	-	-	-	S	S	S	S	Y	Y	Y	Y
MTBDNA-22-0099	-	-	-	-	S	S	S	S	Y	Y	Y	Y
MTBDNA-22-0100	-	-	-	-	S	S	S	S	Y	Y	Y	Y
MTBDNA-22-0101	-	-	-	-	S	S	S	S	Y	Y	Y	Y
MTBDNA-22-0102	-	-	-	-	S	S	S	S	Y	Y	Y	Y
MTBDNA-22-0103	-	-	-	-	S	S	S	S	Y	Y	Y	Y
MTBDNA-22-0104	-	-	-	-	S	S	S	S	Y	Y	Y	Y
MTBDNA-22-0105	-	-	-	-	S	S	S	S	Y	Y	Y	Y
MTBDNA-22-0106	-	-	-	-	S	S	S	S	Y	Y	Y	Y
MTBDNA-22-0107	-	-	-	-	S	S	S	S	Y	Y	Y	Y
MTBDNA-22-0108	-	R	-	-	S	R	S	S	Y	Y	Y	Y
MTBDNA-22-0109	-	-	-	-	S	S	S	S	Y	Y	Y	Y
MTBDNA-22-0110	-	-	-	-	S	S	S	S	Y	Y	Y	Y
MTBDNA-22-0111	-	-	-	-	S	S	S	S	Y	Y	Y	Y
MTBDNA-22-0112	-	-	-	-	S	S	S	S	Y	Y	Y	Y
MTBDNA-22-0113	-	-	-	-	S	S	S	-	Y	Y	Y	NA
MTBDNA-22-0114	-	-	-	-	S	S	S	-	Y	Y	Y	NA
MTBDNA-22-0115	-	-	-	-	S	S	S	S	Y	Y	Y	Y
MTBDNA-22-0116	-	-	-	-	S	S	S	-	Y	Y	Y	NA
MTBDNA-22-0117	-	-	-	-	S	S	S	-	Y	Y	Y	NA
MTBDNA-22-0118	-	-	-	-	S	S	S	S	Y	Y	Y	Y
MTBDNA-22-0119	-	R	-	-	S	S	S	S	Y	N	Y	Y
MTBDNA-22-0120	-	-	-	-	S	S	S	S	Y	Y	Y	Y
MTBDNA-22-0121	-	-	-	-	S	S	S	S	Y	Y	Y	Y
MTBDNA-22-0122	-	-	-	-	S	S	S	S	Y	Y	Y	Y
MTBDNA-22-0123	-	-	-	-	S	S	S	S	Y	Y	Y	Y
MTBDNA-22-0124	-	-	-	-	S	S	S	S	Y	Y	Y	Y
MTBDNA-22-0125	-	-	-	-	S	S	S	S	Y	Y	Y	Y
MTBDNA-22-0126	R	R	R	R	R	R	S	R	Y	Y	N	Y
MTBDNA-22-0127	-	-	-	-	S	S	S	S	Y	Y	Y	Y
MTBDNA-22-0128	-	-	-	-	S	S	S	S	Y	Y	Y	Y
MTBDNA-22-0129	-	R	-	-	S	R	S	S	Y	Y	Y	Y
MTBDNA-22-0130	-	-	-	-	S	S	S	S	Y	Y	Y	Y
MTBDNA-22-0131	-	-	-	-	S	S	S	S	Y	Y	Y	Y
MTBDNA-22-0132	-	-	-	-	S	S	S	S	Y	Y	Y	Y
MTBDNA-22-0133	-	-	-	-	S	S	S	S	Y	Y	Y	Y
MTBDNA-22-0134	-	-	-	-	S	S	S	S	Y	Y	Y	Y
MTBDNA-22-0135	-	-	-	-	S	S	S	S	Y	Y	Y	Y
MTBDNA-22-0136	-	-	-	-	S	S	S	S	Y	Y	Y	Y
MTBDNA-22-0137	-	-	-	R	S	S	S	R	Y	Y	Y	Y
MTBDNA-22-0138	-	R	-	-	S	R	S	S	Y	Y	Y	Y
MTBDNA-22-0139	-	-	-	-	S	S	S	S	Y	Y	Y	Y
MTBDNA-22-0140	-	-	-	-	S	S	S	S	Y	Y	Y	Y
MTBDNA-22-0141	-	-	-	-	S	S	S	S	Y	Y	Y	Y
MTBDNA-22-0142	-	-	-	-	S	S	S	S	Y	Y	Y	Y
MTBDNA-22-0143	-	-	-	-	S	S	S	S	Y	Y	Y	Y
MTBDNA-22-0144	R	-	-	-	S	S	S	S	N	Y	Y	Y
MTBDNA-22-0145	-	-	-	-	S	S	S	-	Y	Y	Y	NA
MTBDNA-22-0146	-	-	-	-	S	S	S	-	Y	Y	Y	NA
MTBDNA-22-0147	-	-	-	-	S	S	S	-	Y	Y	Y	NA
MTBDNA-22-0148	-	-	-	-	S	S	S	-	Y	Y	Y	NA
MTBDNA-22-0149	-	-	-	-	S	S	S	-	Y	Y	Y	NA
MTBDNA-22-0150	-	-	-	-	S	S	S	S	Y	Y	Y	Y
MTBDNA-22-0151	-	-	-	-	S	S	S	-	Y	Y	Y	NA
MTBDNA-22-0152	-	-	-	-	S	S	S	-	Y	Y	Y	NA
MTBDNA-22-0153	-	-	-	-	S	S	S	-	Y	Y	Y	NA
MTBDNA-22-0154	-	-	-	-	S	S	S	-	Y	Y	Y	NA
MTBDNA-22-0155	-	-	-	-	S	S	S	-	Y	Y	Y	NA
MTBDNA-22-0156	-	-	-	-	S	S	S	-	Y	Y	Y	NA
MTBDNA-22-0157	-	-	-	-	S	S	S	S	Y	Y	Y	Y
MTBDNA-22-0158	-	-	-	-	S	S	S	S	Y	Y	Y	Y
MTBDNA-22-0159	-	-	-	-	S	S	S	S	Y	Y	Y	Y
MTBDNA-22-0160	-	-	-	-	S	S	S	S	Y	Y	Y	Y
MTBDNA-22-0161	-	-	-	-	S	S	S	S	Y	Y	Y	Y
MTBDNA-22-0162	-	-	-	-	S	S	S	S	Y	Y	Y	Y
MTBDNA-22-0163	-	-	-	-	S	S	S	S	Y	Y	Y	Y
MTBDNA-22-0164	-	-	-	-	S	S	S	S	Y	Y	Y	Y
MTBDNA-22-0165	-	-	-	-	S	S	S	S	Y	Y	Y	Y
MTBDNA-22-0166	-	-	-	-	S	S	S	S	Y	Y	Y	Y
MTBDNA-22-0167	-	-	-	-	S	S	S	S	Y	Y	Y	Y
MTBDNA-22-0168	-	-	-	-	S	S	S	S	Y	Y	Y	Y
MTBDNA-22-0169	-	-	-	-	S	S	S	S	Y	Y	Y	Y
MTBDNA-22-0170	-	-	-	-	S	S	S	S	Y	Y	Y	Y
MTBDNA-22-0171	-	-	-	-	S	S	S	S	Y	Y	Y	Y
MTBDNA-22-0172	-	-	-	-	S	S	S	S	Y	Y	Y	Y
MTBDNA-22-0173	-	-	-	-	S	S	S	S	Y	Y	Y	Y
MTBDNA-22-0174	-	-	-	-	S	S	S	S	Y	Y	Y	Y
MTBDNA-22-0175	-	-	-	-	S	S	S	-	Y	Y	Y	NA
MTBDNA-22-0176	-	-	-	-	S	S	S	-	Y	Y	Y	NA
MTBDNA-22-0177	-	-	-	-	S	S	S	-	Y	Y	Y	NA
MTBDNA-22-0178	-	-	-	-	S	S	S	-	Y	Y	Y	NA
MTBDNA-22-0179	-	-	-	-	S	S	S	-	Y	Y	Y	NA
MTBDNA-22-0180	-	-	-	-	S	S	S	-	Y	Y	Y	NA
MTBDNA-22-0181	-	-	-	-	S	S	S	S	Y	Y	Y	Y
MTBDNA-22-0182	-	R	-	-	S	R	S	S	Y	Y	Y	Y
MTBDNA-22-0183	-	-	-	-	S	S	S	S	Y	Y	Y	Y
MTBDNA-22-0184	-	-	-	-	S	S	S	S	Y	Y	Y	Y
MTBDNA-22-0185	-	-	-	-	S	S	S	S	Y	Y	Y	Y
MTBDNA-22-0186	-	-	-	-	S	S	S	S	Y	Y	Y	Y
MTBDNA-22-0187	-	-	-	-	S	S	S	S	Y	Y	Y	Y
MTBDNA-22-0188	-	-	-	-	S	S	S	S	Y	Y	Y	Y
MTBDNA-22-0189	-	-	-	-	S	S	S	S	Y	Y	Y	Y
MTBDNA-22-0190	-	-	-	-	S	S	S	S	Y	Y	Y	Y
MTBDNA-22-0191	-	-	-	-	S	S	S	S	Y	Y	Y	Y
MTBDNA-22-0192	-	-	-	-	S	S	S	S	Y	Y	Y	Y
MTBDNA-22-0193	-	-	-	-	S	S	S	S	Y	Y	Y	Y
MTBDNA-22-0194	R	R	R	R	R	R	R	R	Y	Y	Y	Y
MTBDNA-22-0195	-	-	-	-	S	S	S	S	Y	Y	Y	Y
MTBDNA-22-0196	-	-	-	-	S	S	S	S	Y	Y	Y	Y
MTBDNA-22-0197	-	-	-	-	S	S	S	S	Y	Y	Y	Y
MTBDNA-22-0198	-	-	-	-	S	S	S	S	Y	Y	Y	Y
MTBDNA-22-0199	-	-	-	-	S	S	S	-	Y	Y	Y	NA
MTBDNA-22-0200	-	-	-	-	S	S	S	-	Y	Y	Y	NA
[truncated: 1,009 more rows]
