# Supplementary material for: Implementation of national whole-genome sequencing of Mycobacterium tuberculosis, National Public Health Laboratory, Singapore, 2019—2022
Source: Microb Genom. 2023 Nov 27;9(11):001139. doi: 10.1099/mgen.0.001139 (PMC10711301; doi:10.1099/mgen.0.001139)
Supplement: Supplementary material 3 [file mgen-9-1139-s003.xlsx]

## Sheet: 2019
NPHL ID	Lineage
MTBDNA-19-0001	Lineage 2
MTBDNA-19-0003	Lineage 1
MTBDNA-19-0004	Lineage 1
MTBDNA-19-0006	Lineage 2
MTBDNA-19-0007	Lineage 2
MTBDNA-19-0013	Lineage 2
MTBDNA-19-0014	Lineage 2
MTBDNA-19-0015	Lineage 2
MTBDNA-19-0016	Lineage 2
MTBDNA-19-0017	Lineage 1
MTBDNA-19-0018	Lineage 2
MTBDNA-19-0019	Lineage 2
MTBDNA-19-0020	Lineage 2
MTBDNA-19-0021	Lineage 4
MTBDNA-19-0022	Lineage 2
MTBDNA-19-0023	Lineage 2
MTBDNA-19-0024	Lineage 2
MTBDNA-19-0025	Lineage 4
MTBDNA-19-0026	Lineage 2
MTBDNA-19-0027	Lineage 1
MTBDNA-19-0028	Lineage 2
MTBDNA-19-0029	Lineage 1
MTBDNA-19-0030	Lineage 2
MTBDNA-19-0031	Lineage 2
MTBDNA-19-0032	Lineage 2
MTBDNA-19-0033	Lineage 2
MTBDNA-19-0035	Lineage 1
MTBDNA-19-0036	Lineage 2
MTBDNA-19-0037	Lineage 4
MTBDNA-19-0038	Lineage 4
MTBDNA-19-0039	Lineage 1
MTBDNA-19-0040	Lineage 2
MTBDNA-19-0041	Lineage 2
MTBDNA-19-0042	Lineage 4
MTBDNA-19-0043	Lineage 3
MTBDNA-19-0044	Lineage 2
MTBDNA-19-0045	Lineage 1
MTBDNA-19-0046	Lineage 4
MTBDNA-19-0047	Lineage 2
MTBDNA-19-0048	Lineage 2
MTBDNA-19-0049	Lineage 2
MTBDNA-19-0051	Lineage 1
MTBDNA-19-0052	Lineage 2
MTBDNA-19-0053	Lineage 4
MTBDNA-19-0054	Lineage 1
MTBDNA-19-0055	Lineage 3
MTBDNA-19-0056	Lineage 2
MTBDNA-19-0057	Lineage 2
MTBDNA-19-0058	Lineage 2
MTBDNA-19-0059	Lineage 2
MTBDNA-19-0060	Lineage 2
MTBDNA-19-0061	Lineage 2
MTBDNA-19-0062	Lineage 1
MTBDNA-19-0063	Lineage 2
MTBDNA-19-0064	Lineage 1
MTBDNA-19-0065	Lineage 1
MTBDNA-19-0066	Lineage 1
MTBDNA-19-0067	Lineage 1
MTBDNA-19-0068	Lineage 1
MTBDNA-19-0069	Lineage 1
MTBDNA-19-0070	Lineage 2
MTBDNA-19-0071	Lineage 4
MTBDNA-19-0072	Lineage 4
MTBDNA-19-0073	Lineage 4
MTBDNA-19-0074	Lineage 2
MTBDNA-19-0075	Lineage 2
MTBDNA-19-0076	Lineage 2
MTBDNA-19-0077	Lineage 1
MTBDNA-19-0078	Lineage 1
MTBDNA-19-0083	Lineage 2
MTBDNA-19-0084	Lineage 2
MTBDNA-19-0085	Lineage 2
MTBDNA-19-0086	Lineage 2 & 4
MTBDNA-19-0087	Lineage 4
MTBDNA-19-0088	Lineage 1
MTBDNA-19-0089	Lineage 3
MTBDNA-19-0090	Lineage 4
MTBDNA-19-0091	Lineage 2
MTBDNA-19-0092	Lineage 1
MTBDNA-19-0093	Lineage 1
MTBDNA-19-0094	Lineage 2
MTBDNA-19-0095	Lineage 4
MTBDNA-19-0096	Lineage 1
MTBDNA-19-0097	Lineage 2
MTBDNA-19-0098	Lineage 2
MTBDNA-19-0099	Lineage 4
MTBDNA-19-0100	Lineage 2
MTBDNA-19-0101	Lineage 1
MTBDNA-19-0102	Lineage 1
MTBDNA-19-0103	Lineage 1
MTBDNA-19-0104	Lineage 1
MTBDNA-19-0105	Lineage 2
MTBDNA-19-0106	Lineage 2
MTBDNA-19-0107	Lineage 4
MTBDNA-19-0108	Lineage 2
MTBDNA-19-0109	Lineage 2
MTBDNA-19-0110	Lineage 2
MTBDNA-19-0111	Lineage 1
MTBDNA-19-0112	Lineage 2
MTBDNA-19-0113	Lineage 2
MTBDNA-19-0114	Lineage 2
MTBDNA-19-0115	Lineage 4
MTBDNA-19-0116	Lineage 1
MTBDNA-19-0117	Lineage 1
MTBDNA-19-0118	Lineage 1
MTBDNA-19-0119	Lineage 3
MTBDNA-19-0120	Lineage 2
MTBDNA-19-0121	Lineage 1
MTBDNA-19-0122	Lineage 1
MTBDNA-19-0123	Lineage 1
MTBDNA-19-0124	Lineage 2
MTBDNA-19-0125	Lineage 2
MTBDNA-19-0126	Lineage 2
MTBDNA-19-0127	Lineage 2
MTBDNA-19-0128	Lineage 1
MTBDNA-19-0129	Lineage 2
MTBDNA-19-0130	Lineage 1
MTBDNA-19-0131	Lineage 1
MTBDNA-19-0132	Lineage 2
MTBDNA-19-0132	Lineage 2

## Sheet: 2020
NPHL ID	Lineage
MTBDNA-20-0001	Lineage 2
MTBDNA-20-0002	Lineage 2
MTBDNA-20-0003	Lineage 1
MTBDNA-20-0004	Lineage 2
MTBDNA-20-0005	Lineage 4
MTBDNA-20-0006	Lineage 1
MTBDNA-20-0007	Lineage 2
MTBDNA-20-0008	Lineage 1
MTBDNA-20-0009	Lineage 1
MTBDNA-20-0010	Lineage 2
MTBDNA-20-0011	Lineage 2
MTBDNA-20-0012	Lineage 1
MTBDNA-20-0013	Lineage 2
MTBDNA-20-0014	Lineage 2
MTBDNA-20-0015	Lineage 2
MTBDNA-20-0016	Lineage 1
MTBDNA-20-0017	Lineage 2
MTBDNA-20-0018	Lineage 4
MTBDNA-20-0019	Lineage 1
MTBDNA-20-0020	Lineage 2
MTBDNA-20-0021	Lineage 2
MTBDNA-20-0022	Lineage 2
MTBDNA-20-0023	Lineage 1
MTBDNA-20-0024	Lineage 1
MTBDNA-20-0025	Lineage 1
MTBDNA-20-0026	Lineage 1
MTBDNA-20-0027	Lineage 4
MTBDNA-20-0028	Lineage 2
MTBDNA-20-0029	Lineage 1
MTBDNA-20-0030	Lineage 4
MTBDNA-20-0031	Lineage 2
MTBDNA-20-0032	Lineage 1
MTBDNA-20-0033	Lineage 4
MTBDNA-20-0034	Lineage 1
MTBDNA-20-0035	Lineage 2
MTBDNA-20-0036	Lineage 1
MTBDNA-20-0037	Lineage 2
MTBDNA-20-0038	Lineage 1
MTBDNA-20-0039	Lineage 4
MTBDNA-20-0040	Lineage 1
MTBDNA-20-0041	Lineage 2
MTBDNA-20-0042	Lineage 2
MTBDNA-20-0043	Lineage 2
MTBDNA-20-0044	Lineage 2
MTBDNA-20-0045	Lineage 2
MTBDNA-20-0046	Lineage 2
MTBDNA-20-0047	Lineage 2
MTBDNA-20-0048	Lineage 2
MTBDNA-20-0049	Lineage 2
MTBDNA-20-0050	Lineage 2
MTBDNA-20-0051	Lineage 2
MTBDNA-20-0052	Lineage 2
MTBDNA-20-0053	Lineage 2
MTBDNA-20-0054	Lineage 2
MTBDNA-20-0055	Lineage 2
MTBDNA-20-0056	Lineage 1
MTBDNA-20-0057	Lineage 1
MTBDNA-20-0059	Lineage 1
MTBDNA-20-0060	Lineage 1
MTBDNA-20-0061	Lineage 2
MTBDNA-20-0062	Lineage 2
MTBDNA-20-0063	Lineage 2
MTBDNA-20-0064	Lineage 2
MTBDNA-20-0065	Lineage 2
MTBDNA-20-0066	Lineage 2
MTBDNA-20-0067	Lineage 2
MTBDNA-20-0068	Lineage 2
MTBDNA-20-0069	Lineage 2
MTBDNA-20-0070	Lineage 2
MTBDNA-20-0071	Lineage 4
MTBDNA-20-0072	Lineage 1
MTBDNA-20-0073	Lineage 4
MTBDNA-20-0074	Lineage 1
MTBDNA-20-0075	Lineage 2
MTBDNA-20-0076	Lineage 2
MTBDNA-20-0077	Lineage 4
MTBDNA-20-0078	Lineage 2
MTBDNA-20-0079	Lineage 2
MTBDNA-20-0080	Lineage 1
MTBDNA-20-0081	Lineage 1
MTBDNA-20-0082	Lineage 1
MTBDNA-20-0083	Lineage 2
MTBDNA-20-0084	Lineage 4
MTBDNA-20-0085	Lineage 2
MTBDNA-20-0086	Lineage 2
MTBDNA-20-0087	Lineage 4
MTBDNA-20-0088	Lineage 1
MTBDNA-20-0089	Lineage 4
MTBDNA-20-0091	Lineage 2
MTBDNA-20-0092	Lineage 2
MTBDNA-20-0093	Lineage 2
MTBDNA-20-0094	Lineage 1
MTBDNA-20-0095	Lineage 2
MTBDNA-20-0096	Lineage 1 & 2
MTBDNA-20-0097	Lineage 1
MTBDNA-20-0098	Lineage 4
MTBDNA-20-0099	Lineage 2
MTBDNA-20-0100	Lineage 2
MTBDNA-20-0101	Lineage 2
MTBDNA-20-0102	Lineage 2
MTBDNA-20-0103	Lineage 2
MTBDNA-20-0104	Lineage 2
MTBDNA-20-0105	Lineage 2
MTBDNA-20-0106	Lineage 2
MTBDNA-20-0107	Lineage 2
MTBDNA-20-0108	Lineage 2
MTBDNA-20-0109	Lineage 2
MTBDNA-20-0110	Lineage 2
MTBDNA-20-0111	Lineage 2
MTBDNA-20-0112	Lineage 2
MTBDNA-20-0113	Lineage 2
MTBDNA-20-0114	Lineage 2
MTBDNA-20-0115	Lineage 2
MTBDNA-20-0116	Lineage 2
MTBDNA-20-0117	Lineage 2
MTBDNA-20-0118	Lineage 2
MTBDNA-20-0119	Lineage 2
MTBDNA-20-0120	Lineage 2
MTBDNA-20-0121	Lineage 2
MTBDNA-20-0122	Lineage 2
MTBDNA-20-0123	Lineage 2
MTBDNA-20-0124	Lineage 2
MTBDNA-20-0125	Lineage 2
MTBDNA-20-0126	Lineage 2
MTBDNA-20-0127	Lineage 2
MTBDNA-20-0128	Lineage 2
MTBDNA-20-0129	Lineage 2
MTBDNA-20-0130	Lineage 2
MTBDNA-20-0131	Lineage 2
MTBDNA-20-0132	Lineage 2
MTBDNA-20-0133	Lineage 1
MTBDNA-20-0134	Lineage 1
MTBDNA-20-0135	Lineage 2
MTBDNA-20-0136	Lineage 2
MTBDNA-20-0137	Lineage 2
MTBDNA-20-0138	Lineage 2
MTBDNA-20-0139	Lineage 4
MTBDNA-20-0140	Lineage 4
MTBDNA-20-0141	Lineage 4
MTBDNA-20-0142	Lineage 2
MTBDNA-20-0143	Lineage 2
MTBDNA-20-0144	Lineage 2
MTBDNA-20-0145	Lineage 2
MTBDNA-20-0146	Lineage 2
MTBDNA-20-0147	Lineage 2
MTBDNA-20-0148	Lineage 2
MTBDNA-20-0149	Lineage 2
MTBDNA-20-0150	Lineage 2
MTBDNA-20-0151	Lineage 2
MTBDNA-20-0152	Lineage 2
MTBDNA-20-0153	Lineage 2
MTBDNA-20-0154	Lineage 2
MTBDNA-20-0155	Lineage 2
MTBDNA-20-0156	Lineage 2
MTBDNA-20-0157	Lineage 2
MTBDNA-20-0158	Lineage 2
MTBDNA-20-0159	Lineage 2
MTBDNA-20-0160	Lineage 4
MTBDNA-20-0161	Lineage 4
MTBDNA-20-0162	Lineage 1
MTBDNA-20-0163	Lineage 1
MTBDNA-20-0164	Lineage 1
MTBDNA-20-0165	Lineage 2
MTBDNA-20-0166	Lineage 4
MTBDNA-20-0167	Lineage 2
MTBDNA-20-0168	Lineage 2
MTBDNA-20-0169	Lineage 2
MTBDNA-20-0170	Lineage 2
MTBDNA-20-0171	Lineage 4
MTBDNA-20-0172	Lineage 4
MTBDNA-20-0173	Lineage 2
MTBDNA-20-0174	Lineage 2
MTBDNA-20-0175	Lineage 2
MTBDNA-20-0176	Lineage 2
MTBDNA-20-0177	Lineage 2
MTBDNA-20-0178	Lineage 2
MTBDNA-20-0179	Lineage 2
MTBDNA-20-0180	Lineage 4
MTBDNA-20-0181	Lineage 2
MTBDNA-20-0182	Lineage 1
MTBDNA-20-0183	Lineage 2
MTBDNA-20-0184	Lineage 2
MTBDNA-20-0185	Lineage 4
MTBDNA-20-0186	Lineage 2
MTBDNA-20-0187	Lineage 2
MTBDNA-20-0188	Lineage 4
MTBDNA-20-0189	Lineage 2
MTBDNA-20-0190	Lineage 2
MTBDNA-20-0191	Lineage 4
MTBDNA-20-0192	Lineage 4
MTBDNA-20-0193	Lineage 2
MTBDNA-20-0194	Lineage 2
MTBDNA-20-0195	Lineage 2
MTBDNA-20-0196	Lineage 2
MTBDNA-20-0197	Lineage 1
MTBDNA-20-0198	Lineage 1
MTBDNA-20-0199	Lineage 1
MTBDNA-20-0200	Lineage 1
MTBDNA-20-0201	Lineage 2
MTBDNA-20-0202	Lineage 4
MTBDNA-20-0203	Lineage 3
MTBDNA-20-0204	Lineage 4
MTBDNA-20-0205	Lineage 2
MTBDNA-20-0206	Lineage 4
MTBDNA-20-0207	Lineage 2
MTBDNA-20-0208	Lineage 2
MTBDNA-20-0209	Lineage 2
MTBDNA-20-0210	Lineage 2
MTBDNA-20-0213	Lineage 4
MTBDNA-20-0214	Lineage 4
MTBDNA-20-0215	Lineage 2
MTBDNA-20-0216	Lineage 2
MTBDNA-20-0217	Lineage 2
MTBDNA-20-0218	Lineage 4
MTBDNA-20-0219	Lineage 4
MTBDNA-20-0220	Lineage 4
MTBDNA-20-0221	Lineage 2
MTBDNA-20-0222	Lineage 2
MTBDNA-20-0223	Lineage 4
MTBDNA-20-0224	Lineage 1
MTBDNA-20-0225	Lineage 1
MTBDNA-20-0226	Lineage 1
MTBDNA-20-0227	Lineage 2
MTBDNA-20-0228	Lineage 2
MTBDNA-20-0229	Lineage 3
MTBDNA-20-0230	Lineage 2
MTBDNA-20-0231	Lineage 4
MTBDNA-20-0232	Lineage 4
MTBDNA-20-0233	Lineage 2
MTBDNA-20-0234	Lineage 2
MTBDNA-20-0235	Lineage 2
MTBDNA-20-0236	Lineage 1
MTBDNA-20-0237	Lineage 2
MTBDNA-20-0238	Lineage 2
MTBDNA-20-0239	Lineage 2
MTBDNA-20-0240	Lineage 2
MTBDNA-20-0241	Lineage 1
MTBDNA-20-0242	Lineage 1
MTBDNA-20-0243	Lineage 2
MTBDNA-20-0244	Lineage 1
MTBDNA-20-0245	Lineage 2
MTBDNA-20-0246	Lineage 4
MTBDNA-20-0247	Lineage 4
MTBDNA-20-0248	Lineage 1
MTBDNA-20-0249	Lineage 1
MTBDNA-20-0250	Lineage 2
MTBDNA-20-0251	Lineage 2
MTBDNA-20-0253	Lineage 2
MTBDNA-20-0254	Lineage 1
MTBDNA-20-0255	Lineage 4
MTBDNA-20-0256	Lineage 1
MTBDNA-20-0257	Lineage 4
MTBDNA-20-0260	Lineage 4
MTBDNA-20-0261	Lineage 2
MTBDNA-20-0262	Lineage 2
MTBDNA-20-0263	Lineage 4
MTBDNA-20-0264	Lineage 1
MTBDNA-20-0265	Lineage 1
MTBDNA-20-0266	Lineage 1
MTBDNA-20-0267	Lineage 2
MTBDNA-20-0268	Lineage 2
MTBDNA-20-0270	Lineage 4
MTBDNA-20-0271	Lineage 2
MTBDNA-20-0272	Lineage 4
MTBDNA-20-0273	Lineage 1
MTBDNA-20-0274	Lineage 1
MTBDNA-20-0275	Lineage 1
MTBDNA-20-0276	Lineage 1
MTBDNA-20-0277	Lineage 1
MTBDNA-20-0278	Lineage 4
MTBDNA-20-0280	Lineage 1
MTBDNA-20-0281	Lineage 4
MTBDNA-20-0282	Lineage 1
MTBDNA-20-0283	Lineage 2
MTBDNA-20-0284	Lineage 2
MTBDNA-20-0286	Lineage 2
MTBDNA-20-0287	Lineage 2
MTBDNA-20-0289	Lineage 1
MTBDNA-20-0290	Lineage 1
MTBDNA-20-0291	Lineage 1
MTBDNA-20-0292	Lineage 2
MTBDNA-20-0293	Lineage 2
MTBDNA-20-0294	Lineage 1
MTBDNA-20-0295	Lineage 1
MTBDNA-20-0297	Lineage 1
MTBDNA-20-0298	Lineage 2
MTBDNA-20-0299	Lineage 2
MTBDNA-20-0300	Lineage 1
MTBDNA-20-0301	Lineage 1
MTBDNA-20-0302	Lineage 1
MTBDNA-20-0303	Lineage 1
MTBDNA-20-0304	Lineage 2
MTBDNA-20-0305	Lineage 4
MTBDNA-20-0306	Lineage 2
MTBDNA-20-0307	Lineage 2
MTBDNA-20-0308	Lineage 2
MTBDNA-20-0309	Lineage 1
MTBDNA-20-0310	Lineage 1
MTBDNA-20-0311	Lineage 1
MTBDNA-20-0312	Lineage 2
MTBDNA-20-0313	Lineage 2
MTBDNA-20-0314	Lineage 1
MTBDNA-20-0315	Lineage 1
MTBDNA-20-0316	Lineage 2
MTBDNA-20-0317	Lineage 2
MTBDNA-20-0318	Lineage 1
MTBDNA-20-0319	Lineage 1
MTBDNA-20-0323	Lineage 2
MTBDNA-20-0325	Lineage 4
MTBDNA-20-0326	Lineage 4
MTBDNA-20-0327	Lineage 1
MTBDNA-20-0328	Lineage 2
MTBDNA-20-0329	Lineage 2
MTBDNA-20-0330	Lineage 2
MTBDNA-20-0331	Lineage 2
MTBDNA-20-0332	Lineage 1
MTBDNA-20-0333	Lineage 2
MTBDNA-20-0334	Lineage 1
MTBDNA-20-0335	Lineage 1
MTBDNA-20-0336	Lineage 1
MTBDNA-20-0337	Lineage 1
MTBDNA-20-0338	Lineage 2
MTBDNA-20-0339	Lineage 1
MTBDNA-20-0340	Lineage 2
MTBDNA-20-0341	Lineage 4
MTBDNA-20-0342	Lineage 1
MTBDNA-20-0343	Lineage 1
MTBDNA-20-0344	Lineage 4
MTBDNA-20-0345	Lineage 2
MTBDNA-20-0346	Lineage 1
MTBDNA-20-0347	Lineage 2
MTBDNA-20-0348	Lineage 2
MTBDNA-20-0349	Lineage 4
MTBDNA-20-0350	Lineage 1
MTBDNA-20-0351	Lineage 1
MTBDNA-20-0352	Lineage 1
MTBDNA-20-0354	Lineage 4
MTBDNA-20-0355	Lineage 1
MTBDNA-20-0356	Lineage 2
MTBDNA-20-0357	Lineage 1
MTBDNA-20-0358	Lineage 2
MTBDNA-20-0359	Lineage 4
MTBDNA-20-0360	Lineage 2
MTBDNA-20-0361	Lineage 1
MTBDNA-20-0362	Lineage 4
MTBDNA-20-0363	Lineage 1
MTBDNA-20-0364	Lineage 1
MTBDNA-20-0365	Lineage 4
MTBDNA-20-0366	Lineage 1
MTBDNA-20-0367	Lineage 2
MTBDNA-20-0368	Lineage 2
MTBDNA-20-0369	Lineage 1
MTBDNA-20-0370	Lineage 2
MTBDNA-20-0371	Lineage 2
MTBDNA-20-0372	Lineage 4
MTBDNA-20-0373	Lineage 4
MTBDNA-20-0374	Lineage 1
MTBDNA-20-0375	Lineage 2
MTBDNA-20-0376	Lineage 2
MTBDNA-20-0377	Lineage 2
MTBDNA-20-0378	Lineage 1
MTBDNA-20-0379	Lineage 4
MTBDNA-20-0380	Lineage 2
MTBDNA-20-0382	Lineage 4
MTBDNA-20-0383	Lineage 1
MTBDNA-20-0384	Lineage 1
MTBDNA-20-0385	Lineage 1
MTBDNA-20-0386	Lineage 1
MTBDNA-20-0387	Lineage 1
MTBDNA-20-0388	Lineage 2
MTBDNA-20-0389	Lineage 4
MTBDNA-20-0390	Lineage 1
MTBDNA-20-0391	Lineage 1
MTBDNA-20-0392	Lineage 1
MTBDNA-20-0393	Lineage 1
MTBDNA-20-0394	Lineage 1
MTBDNA-20-0395	Lineage 1
MTBDNA-20-0396	Lineage 1
MTBDNA-20-0397	Lineage 2
MTBDNA-20-0398	Lineage 2
MTBDNA-20-0399	Lineage 2
MTBDNA-20-0400	Lineage 2
MTBDNA-20-0401	Lineage 2
MTBDNA-20-0402	Lineage 2
MTBDNA-20-0403	Lineage 1
MTBDNA-20-0405	Lineage 2
MTBDNA-20-0406	Lineage 2
MTBDNA-20-0408	Lineage 1
MTBDNA-20-0409	Lineage 1
MTBDNA-20-0410	Lineage 2
MTBDNA-20-0411	Lineage 1
MTBDNA-20-0412	Lineage 1
MTBDNA-20-0413	Lineage 2
MTBDNA-20-0414	Lineage 1
MTBDNA-20-0415	Lineage 2
MTBDNA-20-0416	Lineage 2
MTBDNA-20-0417	Lineage 2
MTBDNA-20-0419	Lineage 2
MTBDNA-20-0420	Lineage 2
MTBDNA-20-0421	Lineage 2
MTBDNA-20-0422	Lineage 1
MTBDNA-20-0423	Lineage 2
MTBDNA-20-0424	Lineage 1
MTBDNA-20-0425	Lineage 2
MTBDNA-20-0426	Lineage 4
MTBDNA-20-0427	Lineage 4
MTBDNA-20-0428	Lineage 2
MTBDNA-20-0429	Lineage 2
MTBDNA-20-0430	Lineage 2
MTBDNA-20-0431	Lineage 2
MTBDNA-20-0432	Lineage 2
MTBDNA-20-0433	Lineage 2
MTBDNA-20-0434	Lineage 2
MTBDNA-20-0435	Lineage 2
MTBDNA-20-0436	Lineage 2
MTBDNA-20-0437	Lineage 2
MTBDNA-20-0438	Lineage 4
MTBDNA-20-0439	Lineage 2
MTBDNA-20-0440	Lineage 1
MTBDNA-20-0441	Lineage 2
MTBDNA-20-0442	Lineage 1
MTBDNA-20-0443	Lineage 1
MTBDNA-20-0444	Lineage 1
MTBDNA-20-0445	Lineage 1
MTBDNA-20-0446	Lineage 2
MTBDNA-20-0447	Lineage 4
MTBDNA-20-0448	Lineage 1
MTBDNA-20-0449	Lineage 4
MTBDNA-20-0450	Lineage 2
MTBDNA-20-0452	Lineage 2
MTBDNA-20-0453	Lineage 2
MTBDNA-20-0454	Lineage 2
MTBDNA-20-0455	Lineage 2
MTBDNA-20-0456	Lineage 2
MTBDNA-20-0457	Lineage 1
MTBDNA-20-0458	Lineage 1
MTBDNA-20-0459	Lineage 1
MTBDNA-20-0460	Lineage 2
MTBDNA-20-0461	Lineage 1
MTBDNA-20-0462	Lineage 2
MTBDNA-20-0463	Lineage 2
MTBDNA-20-0464	Lineage 2
MTBDNA-20-0465	Lineage 2
MTBDNA-20-0466	Lineage 4
MTBDNA-20-0467	Lineage 4
MTBDNA-20-0468	Lineage 2
MTBDNA-20-0469	Lineage 2
MTBDNA-20-0470	Lineage 2
MTBDNA-20-0471	Lineage 2
MTBDNA-20-0472	Lineage 1
MTBDNA-20-0473	Lineage 1
MTBDNA-20-0474	Lineage 1
MTBDNA-20-0476	Lineage 2
MTBDNA-20-0477	Lineage 2
MTBDNA-20-0478	Lineage 2
MTBDNA-20-0479	Lineage 2
MTBDNA-20-0480	Lineage 2
MTBDNA-20-0481	Lineage 2
MTBDNA-20-0482	Lineage 2
MTBDNA-20-0483	Lineage 2
MTBDNA-20-0484	Lineage 2
MTBDNA-20-0485	Lineage 2
MTBDNA-20-0486	Lineage 1
MTBDNA-20-0487	Lineage 1
MTBDNA-20-0488	Lineage 2
MTBDNA-20-0489	Lineage 1
MTBDNA-20-0490	Lineage 1
MTBDNA-20-0491	Lineage 4
MTBDNA-20-0492	Lineage 1
MTBDNA-20-0493	Lineage 2
MTBDNA-20-0494	Lineage 4
MTBDNA-20-0495	Lineage 2
MTBDNA-20-0496	Lineage 1
MTBDNA-20-0497	Lineage 1
MTBDNA-20-0498	Lineage 1
MTBDNA-20-0499	Lineage 1
MTBDNA-20-0500	Lineage 1
MTBDNA-20-0501	Lineage 1
MTBDNA-20-0502	Lineage 1
MTBDNA-20-0503	Lineage 1
MTBDNA-20-0504	Lineage 2
MTBDNA-20-0505	Lineage 2
MTBDNA-20-0506	Lineage 1
MTBDNA-20-0507	Lineage 2
MTBDNA-20-0508	Lineage 1
MTBDNA-20-0509	Lineage 4
MTBDNA-20-0510	Lineage 4
MTBDNA-20-0511	Lineage 1
MTBDNA-20-0512	Lineage 4
MTBDNA-20-0513	Lineage 2
MTBDNA-20-0514	Lineage 4
MTBDNA-20-0515	Lineage 2
MTBDNA-20-0516	Lineage 2
MTBDNA-20-0517	Lineage 2
MTBDNA-20-0518	Lineage 2
MTBDNA-20-0519	Lineage 2
MTBDNA-20-0520	Lineage 2
MTBDNA-20-0521	Lineage 2
MTBDNA-20-0522	Lineage 2
MTBDNA-20-0523	Lineage 2
MTBDNA-20-0524	Lineage 2
MTBDNA-20-0525	Lineage 2
MTBDNA-20-0526	Lineage 2
MTBDNA-20-0527	Lineage 1
MTBDNA-20-0528	Lineage 1
MTBDNA-20-0529	Lineage 2
MTBDNA-20-0530	Lineage 2
MTBDNA-20-0531	Lineage 2
MTBDNA-20-0532	Lineage 2
MTBDNA-20-0533	Lineage 2
MTBDNA-20-0534	Lineage 2
MTBDNA-20-0535	Lineage 2
MTBDNA-20-0536	Lineage 4
MTBDNA-20-0537	Lineage 4
MTBDNA-20-0538	Lineage 4
MTBDNA-20-0539	Lineage 4
MTBDNA-20-0540	Lineage 4
MTBDNA-20-0541	Lineage 4
MTBDNA-20-0542	Lineage 4
MTBDNA-20-0543	Lineage 1
MTBDNA-20-0544	Lineage 1
MTBDNA-20-0545	Lineage 1
MTBDNA-20-0546	Lineage 1
MTBDNA-20-0547	Lineage 1
MTBDNA-20-0548	Lineage 2
MTBDNA-20-0549	Lineage 2
MTBDNA-20-0550	Lineage 2
MTBDNA-20-0551	Lineage 1
MTBDNA-20-0552	Lineage 4
MTBDNA-20-0553	Lineage 2
MTBDNA-20-0554	Lineage 4
MTBDNA-20-0555	Lineage 2
MTBDNA-20-0556	Lineage 2
MTBDNA-20-0557	Lineage 2
MTBDNA-20-0558	Lineage 2
MTBDNA-20-0559	Lineage 2
MTBDNA-20-0560	Lineage 1
MTBDNA-20-0561	Lineage 2
MTBDNA-20-0562	Lineage 1
MTBDNA-20-0563	Lineage 4
MTBDNA-20-0564	Lineage 2
MTBDNA-20-0565	Lineage 2
MTBDNA-20-0566	Lineage 2
MTBDNA-20-0567	Lineage 2
MTBDNA-20-0568	Lineage 2
MTBDNA-20-0569	Lineage 2
MTBDNA-20-0570	Lineage 2
MTBDNA-20-0571	Lineage 2
MTBDNA-20-0572	Lineage 1
MTBDNA-20-0573	Lineage 1
MTBDNA-20-0574	Lineage 2
MTBDNA-20-0575	Lineage 1
MTBDNA-20-0576	Lineage 1
MTBDNA-20-0577	Lineage 2
MTBDNA-20-0578	Lineage 2
MTBDNA-20-0579	Lineage 4
MTBDNA-20-0580	Lineage 2
MTBDNA-20-0581	Lineage 2
MTBDNA-20-0582	Lineage 2
MTBDNA-20-0583	Lineage 1
MTBDNA-20-0584	Lineage 1
MTBDNA-20-0585	Lineage 1
MTBDNA-20-0586	Lineage 2
MTBDNA-20-0587	Lineage 2
MTBDNA-20-0588	Lineage 1
MTBDNA-20-0589	Lineage 2
MTBDNA-20-0590	Lineage 2
MTBDNA-20-0591	Lineage 2
MTBDNA-20-0592	Lineage 2
MTBDNA-20-0593	Lineage 2
MTBDNA-20-0594	Lineage 2
MTBDNA-20-0595	Lineage 2
MTBDNA-20-0596	Lineage 2
MTBDNA-20-0597	Lineage 2
MTBDNA-20-0598	Lineage 2
MTBDNA-20-0599	Lineage 2
MTBDNA-20-0600	Lineage 2
MTBDNA-20-0601	Lineage 2
MTBDNA-20-0602	Lineage 2
MTBDNA-20-0603	Lineage 2
MTBDNA-20-0604	Lineage 2
MTBDNA-20-0605	Lineage 1
MTBDNA-20-0606	Lineage 1
MTBDNA-20-0607	Lineage 1
MTBDNA-20-0608	Lineage 1
MTBDNA-20-0609	Lineage 2
MTBDNA-20-0610	Lineage 2
MTBDNA-20-0611	Lineage 2
MTBDNA-20-0612	Lineage 2
MTBDNA-20-0613	Lineage 4
MTBDNA-20-0614	Lineage 1
MTBDNA-20-0615	Lineage 1
MTBDNA-20-0616	Lineage 2
MTBDNA-20-0617	Lineage 1
MTBDNA-20-0618	Lineage 2
MTBDNA-20-0619	Lineage 2
MTBDNA-20-0620	Lineage 2
MTBDNA-20-0621	Lineage 1
MTBDNA-20-0622	Lineage 2
MTBDNA-20-0623	Lineage 2
MTBDNA-20-0624	Lineage 1
MTBDNA-20-0625	Lineage 2
MTBDNA-20-0626	Lineage 2
MTBDNA-20-0627	Lineage 1
MTBDNA-20-0628	Lineage 1
MTBDNA-20-0638	Lineage 2
MTBDNA-20-0639	Lineage 2
MTBDNA-20-0641	Lineage 1
MTBDNA-20-0642	Lineage 2
MTBDNA-20-0644	Lineage 1
MTBDNA-20-0645	Lineage 1
MTBDNA-20-0646	Lineage 2
MTBDNA-20-0649	Lineage 4
MTBDNA-20-0650	Lineage 2
MTBDNA-20-0651	Lineage 4
MTBDNA-20-0652	Lineage 2
MTBDNA-20-0654	Lineage 2
MTBDNA-20-0655	Lineage 2
MTBDNA-20-0656	Lineage 1
MTBDNA-20-0657	Lineage 2
MTBDNA-20-0658	Lineage 2
MTBDNA-20-0659	Lineage 4
MTBDNA-20-0660	Lineage 2
MTBDNA-20-0661	Lineage 2
MTBDNA-20-0662	Lineage 2
MTBDNA-20-0663	Lineage 1
MTBDNA-20-0664	Lineage 4
MTBDNA-20-0665	Lineage 1
MTBDNA-20-0666	Lineage 2
MTBDNA-20-0667	Lineage 2
MTBDNA-20-0668	Lineage 2
MTBDNA-20-0669	Lineage 2
MTBDNA-20-0670	Lineage 2
MTBDNA-20-0671	Lineage 2
MTBDNA-20-0672	Lineage 2
MTBDNA-20-0673	Lineage 2
MTBDNA-20-0674	Lineage 2
MTBDNA-20-0675	Lineage 2
MTBDNA-20-0676	Lineage 2
MTBDNA-20-0677	Lineage 1
MTBDNA-20-0679	Lineage 1
MTBDNA-20-0680	Lineage 1
MTBDNA-20-0681	Lineage 2
MTBDNA-20-0682	Lineage 4
MTBDNA-20-0683	Lineage 2
MTBDNA-20-0684	Lineage 2
MTBDNA-20-0685	Lineage 4
MTBDNA-20-0686	Lineage 2
MTBDNA-20-0687	Lineage 2
MTBDNA-20-0688	Lineage 1
MTBDNA-20-0689	Lineage 1
MTBDNA-20-0690	Lineage 2
MTBDNA-20-0691	Lineage 4
MTBDNA-20-0692	Lineage 2
MTBDNA-20-0693	Lineage 4
MTBDNA-20-0694	Lineage 1
MTBDNA-20-0695	Lineage 2
MTBDNA-20-0696	Lineage 1
MTBDNA-20-0697	Lineage 1
MTBDNA-20-0698	Lineage 2
MTBDNA-20-0699	Lineage 1
MTBDNA-20-0700	Lineage 2
MTBDNA-20-0701	Lineage 4
MTBDNA-20-0702	Lineage 1
MTBDNA-20-0703	Lineage 1
MTBDNA-20-0704	Lineage 2
MTBDNA-20-0705	Lineage 2
MTBDNA-20-0706	Lineage 2
MTBDNA-20-0707	Lineage 2
MTBDNA-20-0708	Lineage 2
MTBDNA-20-0709	Lineage 2
MTBDNA-20-0710	Lineage 2
MTBDNA-20-0711	Lineage 2
MTBDNA-20-0712	Lineage 2
MTBDNA-20-0713	Lineage 2
MTBDNA-20-0714	Lineage 2
MTBDNA-20-0715	Lineage 2
MTBDNA-20-0716	Lineage 2
MTBDNA-20-0717	Lineage 2
MTBDNA-20-0718	Lineage 1
MTBDNA-20-0719	Lineage 1
MTBDNA-20-0720	Lineage 2
MTBDNA-20-0721	Lineage 4
MTBDNA-20-0722	Lineage 2
MTBDNA-20-0724	Lineage 1
MTBDNA-20-0725	Lineage 4
MTBDNA-20-0726	Lineage 1
MTBDNA-20-0727	Lineage 2
MTBDNA-20-0728	Lineage 2
MTBDNA-20-0729	Lineage 4
MTBDNA-20-0730	Lineage 1
MTBDNA-20-0731	Lineage 1
MTBDNA-20-0732	Lineage 1
MTBDNA-20-0733	Lineage 1
MTBDNA-20-0734	Lineage 2
MTBDNA-20-0735	Lineage 2
MTBDNA-20-0736	Lineage 2
MTBDNA-20-0737	Lineage 2
MTBDNA-20-0738	Lineage 1
MTBDNA-20-0740	Lineage 1
MTBDNA-20-0741	Lineage 1
MTBDNA-20-0742	Lineage 2
MTBDNA-20-0743	Lineage 4
MTBDNA-20-0744	Lineage 2
MTBDNA-20-0745	Lineage 1
MTBDNA-20-0746	Lineage 2
MTBDNA-20-0747	Lineage 1
MTBDNA-20-0748	Lineage 1
MTBDNA-20-0749	Lineage 1
MTBDNA-20-0750	Lineage 1
MTBDNA-20-0751	Lineage 2
MTBDNA-20-0752	Lineage 4
MTBDNA-20-0753	Lineage 4
MTBDNA-20-0755	Lineage 2
MTBDNA-20-0756	Lineage 2
MTBDNA-20-0757	Lineage 2
MTBDNA-20-0758	Lineage 4
MTBDNA-20-0759	Lineage 1
MTBDNA-20-0760	Lineage 1
MTBDNA-20-0761	Lineage 2
MTBDNA-20-0762	Lineage 4
MTBDNA-20-0763	Lineage 2
MTBDNA-20-0764	Lineage 2
MTBDNA-20-0765	Lineage 2
MTBDNA-20-0766	Lineage 2
MTBDNA-20-0767	Lineage 2
MTBDNA-20-0768	Lineage 1
MTBDNA-20-0769	Lineage 2
MTBDNA-20-0770	Lineage 2
MTBDNA-20-0771	Lineage 2
MTBDNA-20-0773	Lineage 2
MTBDNA-20-0774	Lineage 2
MTBDNA-20-0775	Lineage 2
MTBDNA-20-0776	Lineage 2
MTBDNA-20-0777	Lineage 2
MTBDNA-20-0778	Lineage 1
MTBDNA-20-0779	Lineage 4
MTBDNA-20-0780	Lineage 1
MTBDNA-20-0781	Lineage 2
MTBDNA-20-0782	Lineage 2
MTBDNA-20-0783	Lineage 4
MTBDNA-20-0784	Lineage 4
MTBDNA-20-0785	Lineage 1
MTBDNA-20-0786	Lineage 2
MTBDNA-20-0787	Lineage 1
MTBDNA-20-0788	Lineage 1
MTBDNA-20-0789	Lineage 2
MTBDNA-20-0790	Lineage 1
MTBDNA-20-0791	Lineage 4
MTBDNA-20-0792	Lineage 2
MTBDNA-20-0793	Lineage 3
MTBDNA-20-0794	Lineage 1
MTBDNA-20-0795	Lineage 1
MTBDNA-20-0796	Lineage 1
MTBDNA-20-0797	Lineage 2
MTBDNA-20-0798	Lineage 2
MTBDNA-20-0799	Lineage 2
MTBDNA-20-0800	Lineage 2
MTBDNA-20-0801	Lineage 2
MTBDNA-20-0802	Lineage 4
MTBDNA-20-0803	Lineage 1
MTBDNA-20-0804	Lineage 2
MTBDNA-20-0805	Lineage 2
MTBDNA-20-0806	Lineage 4
MTBDNA-20-0807	Lineage 2
MTBDNA-20-0808	Lineage 2
MTBDNA-20-0809	Lineage 2
MTBDNA-20-0810	Lineage 2
MTBDNA-20-0811	Lineage 2
MTBDNA-20-0812	Lineage 2
MTBDNA-20-0813	Lineage 1
MTBDNA-20-0814	Lineage 1
MTBDNA-20-0815	Lineage 2
MTBDNA-20-0816	Lineage 1
MTBDNA-20-0817	Lineage 2
MTBDNA-20-0818	Lineage 1
MTBDNA-20-0819	Lineage 1
MTBDNA-20-0820	Lineage 1
MTBDNA-20-0821	Lineage 2
MTBDNA-20-0822	Lineage 2
MTBDNA-20-0823	Lineage 1
MTBDNA-20-0824	Lineage 1
MTBDNA-20-0825	Lineage 1
MTBDNA-20-0826	Lineage 1
MTBDNA-20-0827	Lineage 2
MTBDNA-20-0828	Lineage 1
MTBDNA-20-0829	Lineage 2
MTBDNA-20-0830	Lineage 2
MTBDNA-20-0831	Lineage 1
MTBDNA-20-0832	Lineage 2
MTBDNA-20-0833	Lineage 2
MTBDNA-20-0834	Lineage 2
MTBDNA-20-0835	Lineage 1
MTBDNA-20-0836	Lineage 2
MTBDNA-20-0837	Lineage 1
MTBDNA-20-0838	Lineage 3
MTBDNA-20-0839	Lineage 1
MTBDNA-20-0840	Lineage 1
MTBDNA-20-0841	Lineage 1
MTBDNA-20-0842	Lineage 4
MTBDNA-20-0843	Lineage 2
MTBDNA-20-0844	Lineage 4
MTBDNA-20-0845	Lineage 2
MTBDNA-20-0846	Lineage 4
MTBDNA-20-0847	Lineage 1
MTBDNA-20-0848	Lineage 2
MTBDNA-20-0849	Lineage 2
MTBDNA-20-0850	Lineage 4
MTBDNA-20-0851	Lineage 1
MTBDNA-20-0852	Lineage 2
MTBDNA-20-0853	Lineage 1
MTBDNA-20-0854	Lineage 2
MTBDNA-20-0856	Lineage 1
MTBDNA-20-0857	Lineage 2
MTBDNA-20-0858	Lineage 3
MTBDNA-20-0859	Lineage 1
MTBDNA-20-0860	Lineage 1
MTBDNA-20-0861	Lineage 2

## Sheet: 2021
NPHL ID	Lineage
MTBDNA-21-0001	Lineage 1
MTBDNA-21-0002	Lineage 2
MTBDNA-21-0003	Lineage 2
MTBDNA-21-0004	Lineage 2
MTBDNA-21-0005	Lineage 4
MTBDNA-21-0006	Lineage 2
MTBDNA-21-0007	Lineage 2
MTBDNA-21-0008	Lineage 2
MTBDNA-21-0009	Lineage 2
MTBDNA-21-0010	Lineage 2
MTBDNA-21-0011	Lineage 2
MTBDNA-21-0012	Lineage 2
MTBDNA-21-0013	Lineage 2
MTBDNA-21-0014	Lineage 2
MTBDNA-21-0015	Lineage 2
MTBDNA-21-0016	Lineage 2
MTBDNA-21-0017	Lineage 2
MTBDNA-21-0018	Lineage 1
MTBDNA-21-0019	Lineage 1
MTBDNA-21-0020	Lineage 2
MTBDNA-21-0021	Lineage 2
MTBDNA-21-0022	Lineage 2
MTBDNA-21-0023	Lineage 4
MTBDNA-21-0024	Lineage 4
MTBDNA-21-0025	Lineage 4
MTBDNA-21-0026	Lineage 2
MTBDNA-21-0027	Lineage 1
MTBDNA-21-0028	Lineage 3
MTBDNA-21-0029	Lineage 2
MTBDNA-21-0030	Lineage 1
MTBDNA-21-0031	Lineage 2
MTBDNA-21-0032	Lineage 2
MTBDNA-21-0033	Lineage 2
MTBDNA-21-0034	Lineage 1
MTBDNA-21-0035	Lineage 1
MTBDNA-21-0036	Lineage 2
MTBDNA-21-0037	Lineage 1
MTBDNA-21-0038	Lineage 2
MTBDNA-21-0039	Lineage 2
MTBDNA-21-0040	Lineage 2
MTBDNA-21-0041	Lineage 2
MTBDNA-21-0042	Lineage 2
MTBDNA-21-0043	Lineage 2
MTBDNA-21-0044	Lineage 2
MTBDNA-21-0045	Lineage 2
MTBDNA-21-0046	Lineage 1
MTBDNA-21-0047	Lineage 1
MTBDNA-21-0048	Lineage 1
MTBDNA-21-0049	Lineage 2
MTBDNA-21-0050	Lineage 2
MTBDNA-21-0051	Lineage 2
MTBDNA-21-0052	Lineage 2
MTBDNA-21-0053	Lineage 2
MTBDNA-21-0054	Lineage 1
MTBDNA-21-0055	Lineage 1
MTBDNA-21-0056	Lineage 2
MTBDNA-21-0057	Lineage 4
MTBDNA-21-0058	Lineage 1
MTBDNA-21-0059	Lineage 2
MTBDNA-21-0060	Lineage 2
MTBDNA-21-0061	Lineage 4
MTBDNA-21-0062	Lineage 3
MTBDNA-21-0063	Lineage 2
MTBDNA-21-0064	Lineage 2
MTBDNA-21-0065	Lineage 2
MTBDNA-21-0066	Lineage 2
MTBDNA-21-0067	Lineage 1
MTBDNA-21-0068	Lineage 1
MTBDNA-21-0069	Lineage 1
MTBDNA-21-0070	Lineage 1
MTBDNA-21-0071	Lineage 4
MTBDNA-21-0072	Lineage 2
MTBDNA-21-0073	Lineage 2
MTBDNA-21-0074	Lineage 1
MTBDNA-21-0075	Lineage 2
MTBDNA-21-0076	Lineage 1
MTBDNA-21-0077	Lineage 2
MTBDNA-21-0078	Lineage 2
MTBDNA-21-0079	Lineage 1
MTBDNA-21-0080	Lineage 1
MTBDNA-21-0081	Lineage 4
MTBDNA-21-0082	Lineage 4
MTBDNA-21-0083	Lineage 2
MTBDNA-21-0084	Lineage 1
MTBDNA-21-0085	Lineage 1 & 2
MTBDNA-21-0086	Lineage 2
MTBDNA-21-0087	Lineage 1
MTBDNA-21-0088	Lineage 1
MTBDNA-21-0089	Lineage 1
MTBDNA-21-0090	Lineage 1
MTBDNA-21-0091	Lineage 2
MTBDNA-21-0092	Lineage 1
MTBDNA-21-0093	Lineage 1
MTBDNA-21-0094	Lineage 1
MTBDNA-21-0095	Lineage 1
MTBDNA-21-0096	Lineage 2
MTBDNA-21-0097	Lineage 4
MTBDNA-21-0098	Lineage 1
MTBDNA-21-0099	Lineage 1
MTBDNA-21-0100	Lineage 2
MTBDNA-21-0101	Lineage 2
MTBDNA-21-0102	Lineage 1
MTBDNA-21-0103	Lineage 4
MTBDNA-21-0104	Lineage 2
MTBDNA-21-0105	Lineage 1
MTBDNA-21-0106	Lineage 2
MTBDNA-21-0107	Lineage 2
MTBDNA-21-0108	Lineage 2
MTBDNA-21-0109	Lineage 1
MTBDNA-21-0110	Lineage 1
MTBDNA-21-0111	Lineage 2
MTBDNA-21-0112	Lineage 1
MTBDNA-21-0113	Lineage 2
MTBDNA-21-0114	Lineage 1
MTBDNA-21-0115	Lineage 2
MTBDNA-21-0116	Lineage 2
MTBDNA-21-0117	Lineage 1
MTBDNA-21-0118	Lineage 2
MTBDNA-21-0119	Lineage 2
MTBDNA-21-0120	Lineage 1
MTBDNA-21-0121	Lineage 2
MTBDNA-21-0122	Lineage 2
MTBDNA-21-0123	Lineage 2
MTBDNA-21-0124	Lineage 4
MTBDNA-21-0125	Lineage 1
MTBDNA-21-0126	Lineage 2
MTBDNA-21-0127	Lineage 2
MTBDNA-21-0128	Lineage 4
MTBDNA-21-0129	Lineage 3
MTBDNA-21-0130	Lineage 2
MTBDNA-21-0131	Lineage 4
MTBDNA-21-0132	Lineage 4
MTBDNA-21-0133	Lineage 1
MTBDNA-21-0134	Lineage 2
MTBDNA-21-0135	Lineage 1
MTBDNA-21-0136	Lineage 2
MTBDNA-21-0137	Lineage 2
MTBDNA-21-0138	Lineage 2
MTBDNA-21-0139	Lineage 1
MTBDNA-21-0140	Lineage 2
MTBDNA-21-0141	Lineage 1
MTBDNA-21-0142	Lineage 2
MTBDNA-21-0143	Lineage 3
MTBDNA-21-0144	Lineage 1
MTBDNA-21-0145	Lineage 1
MTBDNA-21-0146	Lineage 1
MTBDNA-21-0147	Lineage 2
MTBDNA-21-0148	Lineage 2
MTBDNA-21-0149	Lineage 1
MTBDNA-21-0150	Lineage 2
MTBDNA-21-0151	Lineage 1
MTBDNA-21-0152	Lineage 2
MTBDNA-21-0153	Lineage 2
MTBDNA-21-0154	Lineage 2
MTBDNA-21-0155	Lineage 4
MTBDNA-21-0156	Lineage 1
MTBDNA-21-0157	Lineage 2
MTBDNA-21-0158	Lineage 1
MTBDNA-21-0159	Lineage 4
MTBDNA-21-0160	Lineage 2
MTBDNA-21-0161	Lineage 2
MTBDNA-21-0162	Lineage 2
MTBDNA-21-0163	Lineage 1
MTBDNA-21-0164	Lineage 1
MTBDNA-21-0165	Lineage 2
MTBDNA-21-0166	Lineage 2
MTBDNA-21-0167	Lineage 2
MTBDNA-21-0168	Lineage 1
MTBDNA-21-0169	Lineage 1
MTBDNA-21-0171	Lineage 2
MTBDNA-21-0172	Lineage 2
MTBDNA-21-0173	Lineage 2
MTBDNA-21-0174	Lineage 2
MTBDNA-21-0175	Lineage 2
MTBDNA-21-0176	Lineage 1
MTBDNA-21-0177	Lineage 2
MTBDNA-21-0178	Lineage 4
MTBDNA-21-0179	Lineage 1
MTBDNA-21-0180	Lineage 1
MTBDNA-21-0181	Lineage 2
MTBDNA-21-0182	Lineage 1
MTBDNA-21-0183	Lineage 2
MTBDNA-21-0184	Lineage 2
MTBDNA-21-0185	Lineage 4
MTBDNA-21-0187	Lineage 3
MTBDNA-21-0188	Lineage 2
MTBDNA-21-0189	Lineage 2
MTBDNA-21-0190	Lineage 1
MTBDNA-21-0191	Lineage 2
MTBDNA-21-0192	Lineage 2
MTBDNA-21-0193	Lineage 4
MTBDNA-21-0194	Lineage 4
MTBDNA-21-0195	Lineage 1
MTBDNA-21-0196	Lineage 2
MTBDNA-21-0197	Lineage 2
MTBDNA-21-0198	Lineage 2
MTBDNA-21-0199	Lineage 1
MTBDNA-21-0200	Lineage 2
MTBDNA-21-0201	Lineage 2
MTBDNA-21-0202	Lineage 1
MTBDNA-21-0203	Lineage 2
MTBDNA-21-0204	Lineage 2
MTBDNA-21-0205	Lineage 2
MTBDNA-21-0206	Lineage 2
MTBDNA-21-0207	Lineage 4
MTBDNA-21-0208	Lineage 1
MTBDNA-21-0209	Lineage 2
MTBDNA-21-0210	Lineage 4
MTBDNA-21-0211	Lineage 4
MTBDNA-21-0212	Lineage 3
MTBDNA-21-0213	Lineage 2
MTBDNA-21-0214	Lineage 3
MTBDNA-21-0215	Lineage 2
MTBDNA-21-0216	Lineage 1
MTBDNA-21-0217	Lineage 2
MTBDNA-21-0218	Lineage 4
MTBDNA-21-0219	Lineage 4
MTBDNA-21-0220	Lineage 1
MTBDNA-21-0221	Lineage 2
MTBDNA-21-0222	Lineage 4
MTBDNA-21-0223	Lineage 4
MTBDNA-21-0224	Lineage 2
MTBDNA-21-0225	Lineage 2
MTBDNA-21-0226	Lineage 2
MTBDNA-21-0227	Lineage 2
MTBDNA-21-0228	Lineage 2
MTBDNA-21-0229	Lineage 1
MTBDNA-21-0230	Lineage 1
MTBDNA-21-0231	Lineage 2
MTBDNA-21-0232	Lineage 1
MTBDNA-21-0233	Lineage 1
MTBDNA-21-0234	Lineage 2
MTBDNA-21-0235	Lineage 1
MTBDNA-21-0236	Lineage 2
MTBDNA-21-0237	Lineage 1
MTBDNA-21-0238	Lineage 1
MTBDNA-21-0239	Lineage 2
MTBDNA-21-0240	Lineage 3
MTBDNA-21-0241	Lineage 4
MTBDNA-21-0242	Lineage 2
MTBDNA-21-0243	Lineage 1
MTBDNA-21-0244	Lineage 1
MTBDNA-21-0245	Lineage 1
MTBDNA-21-0246	Lineage 1
MTBDNA-21-0247	Lineage 1
MTBDNA-21-0248	Lineage 1
MTBDNA-21-0249	Lineage 2
MTBDNA-21-0250	Lineage 2
MTBDNA-21-0251	Lineage 2
MTBDNA-21-0252	Lineage 1
MTBDNA-21-0253	Lineage 1
MTBDNA-21-0254	Lineage 1
MTBDNA-21-0255	Lineage 1
MTBDNA-21-0256	Lineage 2
MTBDNA-21-0257	Lineage 2
MTBDNA-21-0258	Lineage 3
MTBDNA-21-0259	Lineage 4
MTBDNA-21-0260	Lineage 2
MTBDNA-21-0261	Lineage 1
MTBDNA-21-0262	Lineage 1
MTBDNA-21-0263	Lineage 1
MTBDNA-21-0264	Lineage 2
MTBDNA-21-0265	Lineage 2
MTBDNA-21-0266	Lineage 1
MTBDNA-21-0268	Lineage 4
MTBDNA-21-0269	Lineage 2
MTBDNA-21-0270	Lineage 1
MTBDNA-21-0271	Lineage 1
MTBDNA-21-0272	Lineage 3
MTBDNA-21-0273	Lineage 1
MTBDNA-21-0274	Lineage 2
MTBDNA-21-0275	Lineage 4
MTBDNA-21-0276	Lineage 2
MTBDNA-21-0277	Lineage 1
MTBDNA-21-0278	Lineage 2
MTBDNA-21-0279	Lineage 1
MTBDNA-21-0280	Lineage 1
MTBDNA-21-0281	Lineage 1
MTBDNA-21-0282	Lineage 4
MTBDNA-21-0283	Lineage 2
MTBDNA-21-0284	Lineage 1
MTBDNA-21-0285	Lineage 2
MTBDNA-21-0286	Lineage 2
MTBDNA-21-0287	Lineage 4
MTBDNA-21-0288	Lineage 2
MTBDNA-21-0289	Lineage 2
MTBDNA-21-0290	Lineage 4
MTBDNA-21-0291	Lineage 4
MTBDNA-21-0292	Lineage 1
MTBDNA-21-0293	Lineage 1
MTBDNA-21-0294	Lineage 2
MTBDNA-21-0295	Lineage 2
MTBDNA-21-0296	Lineage 1
MTBDNA-21-0297	Lineage 1
MTBDNA-21-0298	Lineage 2
MTBDNA-21-0299	Lineage 2
MTBDNA-21-0300	Lineage 1
MTBDNA-21-0301	Lineage 1
MTBDNA-21-0302	Lineage 2
MTBDNA-21-0303	Lineage 2
MTBDNA-21-0304	Lineage 4
MTBDNA-21-0305	Lineage 4
MTBDNA-21-0306	Lineage 2
MTBDNA-21-0307	Lineage 1
MTBDNA-21-0308	Lineage 2
MTBDNA-21-0309	Lineage 2
MTBDNA-21-0310	Lineage 1
MTBDNA-21-0311	Lineage 2
MTBDNA-21-0312	Lineage 1
MTBDNA-21-0313	Lineage 2
MTBDNA-21-0314	Lineage 4
MTBDNA-21-0315	Lineage 1
MTBDNA-21-0316	Lineage 1
MTBDNA-21-0317	Lineage 2
MTBDNA-21-0318	Lineage 2
MTBDNA-21-0319	Lineage 2
MTBDNA-21-0320	Lineage 1
MTBDNA-21-0321	Lineage 2
MTBDNA-21-0322	Lineage 2
MTBDNA-21-0323	Lineage 2
MTBDNA-21-0324	Lineage 2
MTBDNA-21-0325	Lineage 2
MTBDNA-21-0326	Lineage 2
MTBDNA-21-0327	Lineage 2
MTBDNA-21-0328	Lineage 3
MTBDNA-21-0329	Lineage 4
MTBDNA-21-0330	Lineage 1
MTBDNA-21-0331	Lineage 1
MTBDNA-21-0332	Lineage 4
MTBDNA-21-0333	Lineage 1
MTBDNA-21-0334	Lineage 4
MTBDNA-21-0335	Lineage 4
MTBDNA-21-0336	Lineage 1
MTBDNA-21-0337	Lineage 1
MTBDNA-21-0338	Lineage 2
MTBDNA-21-0339	Lineage 2
MTBDNA-21-0340	Lineage 2
MTBDNA-21-0341	Lineage 1
MTBDNA-21-0342	Lineage 1
MTBDNA-21-0343	Lineage 2
MTBDNA-21-0344	Lineage 1
MTBDNA-21-0345	Lineage 2
MTBDNA-21-0346	Lineage 1
MTBDNA-21-0347	Lineage 1
MTBDNA-21-0348	Lineage 2
MTBDNA-21-0349	Lineage 1
MTBDNA-21-0350	Lineage 4
MTBDNA-21-0351	Lineage 1
MTBDNA-21-0352	Lineage 1
MTBDNA-21-0353	Lineage 1
MTBDNA-21-0354	Lineage 1
MTBDNA-21-0355	Lineage 4
MTBDNA-21-0356	Lineage 4
MTBDNA-21-0357	Lineage 4
MTBDNA-21-0358	Lineage 1
MTBDNA-21-0359	Lineage 1
MTBDNA-21-0360	Lineage 4
MTBDNA-21-0361	Lineage 4
MTBDNA-21-0362	Lineage 1
MTBDNA-21-0363	Lineage 2
MTBDNA-21-0364	Lineage 1
MTBDNA-21-0365	Lineage 2
MTBDNA-21-0366	Lineage 2
MTBDNA-21-0367	Lineage 1
MTBDNA-21-0368	Lineage 1
MTBDNA-21-0369	Lineage 3
MTBDNA-21-0370	Lineage 2
MTBDNA-21-0371	Lineage 3
MTBDNA-21-0372	Lineage 4
MTBDNA-21-0373	Lineage 1
MTBDNA-21-0374	Lineage 2
MTBDNA-21-0375	Lineage 2
MTBDNA-21-0376	Lineage 2
MTBDNA-21-0377	Lineage 1
MTBDNA-21-0378	Lineage 2
MTBDNA-21-0379	Lineage 2
MTBDNA-21-0380	Lineage 2
MTBDNA-21-0381	Lineage 4
MTBDNA-21-0382	Lineage 4
MTBDNA-21-0383	Lineage 1
MTBDNA-21-0384	Lineage 2
MTBDNA-21-0385	Lineage 1
MTBDNA-21-0386	Lineage 4
MTBDNA-21-0387	Lineage 2
MTBDNA-21-0388	Lineage 1
MTBDNA-21-0389	Lineage 3
MTBDNA-21-0390	Lineage 1
MTBDNA-21-0391	Lineage 2
MTBDNA-21-0392	Lineage 1
MTBDNA-21-0393	Lineage 1
MTBDNA-21-0394	Lineage 1
MTBDNA-21-0395	Lineage 1
MTBDNA-21-0396	Lineage 2
MTBDNA-21-0397	Lineage 2
MTBDNA-21-0398	Lineage 4
MTBDNA-21-0399	Lineage 1
MTBDNA-21-0400	Lineage 1
MTBDNA-21-0401	Lineage 1
MTBDNA-21-0402	Lineage 2
MTBDNA-21-0403	Lineage 2
MTBDNA-21-0404	Lineage 2
MTBDNA-21-0406	Lineage 2
MTBDNA-21-0407	Lineage 2
MTBDNA-21-0408	Lineage 2
MTBDNA-21-0409	Lineage 2
MTBDNA-21-0411	Lineage 1
MTBDNA-21-0412	Lineage 1
MTBDNA-21-0413	Lineage 1
MTBDNA-21-0414	Lineage 3
MTBDNA-21-0415	Lineage 4
MTBDNA-21-0416	Lineage 2
MTBDNA-21-0417	Lineage 2
MTBDNA-21-0418	Lineage 1
MTBDNA-21-0419	Lineage 2
MTBDNA-21-0420	Lineage 1
MTBDNA-21-0421	Lineage 2
MTBDNA-21-0422	Lineage 2
MTBDNA-21-0423	Lineage 4
MTBDNA-21-0424	Lineage 2
MTBDNA-21-0425	Lineage 4
MTBDNA-21-0426	Lineage 2
MTBDNA-21-0427	Lineage 1
MTBDNA-21-0428	Lineage 4
MTBDNA-21-0429	Lineage 3
MTBDNA-21-0430	Lineage 4
MTBDNA-21-0431	Lineage 1
MTBDNA-21-0432	Lineage 2
MTBDNA-21-0433	Lineage 1
MTBDNA-21-0434	Lineage 1
MTBDNA-21-0435	Lineage 2
MTBDNA-21-0436	Lineage 2
MTBDNA-21-0437	Lineage 1
MTBDNA-21-0438	Lineage 2
MTBDNA-21-0439	Lineage 4
MTBDNA-21-0440	Lineage 4
MTBDNA-21-0441	Lineage 2
MTBDNA-21-0442	Lineage 1
MTBDNA-21-0443	Lineage 1
MTBDNA-21-0444	Lineage 1
MTBDNA-21-0445	Lineage 2
MTBDNA-21-0446	Lineage 1
MTBDNA-21-0447	Lineage 1
MTBDNA-21-0448	Lineage 1
MTBDNA-21-0449	Lineage 3
MTBDNA-21-0450	Lineage 4
MTBDNA-21-0451	Lineage 4
MTBDNA-21-0452	Lineage 2
MTBDNA-21-0453	Lineage 1
MTBDNA-21-0454	Lineage 1
MTBDNA-21-0455	Lineage 1
MTBDNA-21-0456	Lineage 1
MTBDNA-21-0457	Lineage 2
MTBDNA-21-0458	Lineage 4
MTBDNA-21-0459	Lineage 1
MTBDNA-21-0460	Lineage 2
MTBDNA-21-0461	Lineage 4
MTBDNA-21-0462	Lineage 1
MTBDNA-21-0463	Lineage 1
MTBDNA-21-0464	Lineage 4
MTBDNA-21-0465	Lineage 4
MTBDNA-21-0466	Lineage 2
MTBDNA-21-0467	Lineage 4
MTBDNA-21-0468	Lineage 1
MTBDNA-21-0469	Lineage 2
MTBDNA-21-0470	Lineage 4
MTBDNA-21-0471	Lineage 2
MTBDNA-21-0472	Lineage 1
MTBDNA-21-0473	Lineage 1
MTBDNA-21-0474	Lineage 2
MTBDNA-21-0475	Lineage 2
MTBDNA-21-0476	Lineage 2
MTBDNA-21-0477	Lineage 1
MTBDNA-21-0478	Lineage 1
MTBDNA-21-0479	Lineage 1
MTBDNA-21-0480	Lineage 2
MTBDNA-21-0481	Lineage 1
MTBDNA-21-0482	Lineage 1
MTBDNA-21-0483	Lineage 1
MTBDNA-21-0484	Lineage 1
MTBDNA-21-0485	Lineage 2
MTBDNA-21-0486	Lineage 1
MTBDNA-21-0487	Lineage 1
MTBDNA-21-0488	Lineage 2
MTBDNA-21-0489	Lineage 1
MTBDNA-21-0490	Lineage 1 & 2
MTBDNA-21-0491	Lineage 1
MTBDNA-21-0492	Lineage 1
MTBDNA-21-0493	Lineage 2
MTBDNA-21-0494	Lineage 2
MTBDNA-21-0495	Lineage 1
MTBDNA-21-0496	Lineage 2
MTBDNA-21-0497	Lineage 1
MTBDNA-21-0498	Lineage 4
MTBDNA-21-0499	Lineage 2
MTBDNA-21-0500	Lineage 2
MTBDNA-21-0501	Lineage 4
MTBDNA-21-0502	Lineage 1
MTBDNA-21-0503	Lineage 3
MTBDNA-21-0504	Lineage 2
MTBDNA-21-0505	Lineage 1
MTBDNA-21-0506	Lineage 2
MTBDNA-21-0507	Lineage 2
MTBDNA-21-0508	Lineage 4
MTBDNA-21-0509	Lineage 3
MTBDNA-21-0510	Lineage 2
MTBDNA-21-0511	Lineage 1
MTBDNA-21-0512	Lineage 1
MTBDNA-21-0513	Lineage 1
MTBDNA-21-0514	Lineage 1
MTBDNA-21-0515	Lineage 2
MTBDNA-21-0516	Lineage 2
MTBDNA-21-0517	Lineage 3
MTBDNA-21-0518	Lineage 2
MTBDNA-21-0519	Lineage 3
MTBDNA-21-0520	Lineage 2
MTBDNA-21-0521	Lineage 1
MTBDNA-21-0522	Lineage 2
MTBDNA-21-0523	Lineage 2
MTBDNA-21-0524	Lineage 2
MTBDNA-21-0525	Lineage 2
MTBDNA-21-0526	Lineage 2
MTBDNA-21-0527	Lineage 1
MTBDNA-21-0528	Lineage 1
MTBDNA-21-0529	Lineage 2
MTBDNA-21-0530	Lineage 4
MTBDNA-21-0531	Lineage 2
MTBDNA-21-0532	Lineage 1
MTBDNA-21-0533	Lineage 1
MTBDNA-21-0534	Lineage 2
MTBDNA-21-0535	Lineage 2
MTBDNA-21-0536	Lineage 2
MTBDNA-21-0537	Lineage 2
MTBDNA-21-0538	Lineage 1
MTBDNA-21-0539	Lineage 4
MTBDNA-21-0540	Lineage 2
MTBDNA-21-0541	Lineage 1
MTBDNA-21-0542	Lineage 1
MTBDNA-21-0543	Lineage 4
MTBDNA-21-0544	Lineage 1
MTBDNA-21-0545	Lineage 1
MTBDNA-21-0546	Lineage 4
MTBDNA-21-0547	Lineage 4
MTBDNA-21-0548	Lineage 1
MTBDNA-21-0549	Lineage 4
MTBDNA-21-0550	Lineage 2
MTBDNA-21-0551	Lineage 1
MTBDNA-21-0552	Lineage 2
MTBDNA-21-0553	Lineage 2
MTBDNA-21-0554	Lineage 1
MTBDNA-21-0555	Lineage 2
MTBDNA-21-0556	Lineage 1
MTBDNA-21-0557	Lineage 2
MTBDNA-21-0558	Lineage 2
MTBDNA-21-0559	Lineage 2
MTBDNA-21-0560	Lineage 2
MTBDNA-21-0561	Lineage 1
MTBDNA-21-0562	Lineage 2
MTBDNA-21-0563	Lineage 4
MTBDNA-21-0564	Lineage 2
MTBDNA-21-0565	Lineage 3
MTBDNA-21-0566	Lineage 1
MTBDNA-21-0567	Lineage 2
MTBDNA-21-0568	Lineage 2
MTBDNA-21-0569	Lineage 1
MTBDNA-21-0570	Lineage 2
MTBDNA-21-0571	Lineage 1
MTBDNA-21-0572	Lineage 1
MTBDNA-21-0573	Lineage 2
MTBDNA-21-0574	Lineage 1
MTBDNA-21-0575	Lineage 2
MTBDNA-21-0576	Lineage 1
MTBDNA-21-0577	Lineage 2
MTBDNA-21-0578	Lineage 2
MTBDNA-21-0579	Lineage 2
MTBDNA-21-0581	Lineage 4
MTBDNA-21-0582	Lineage 2
MTBDNA-21-0583	Lineage 1
MTBDNA-21-0584	Lineage 2
MTBDNA-21-0585	Lineage 1
MTBDNA-21-0586	Lineage 2
MTBDNA-21-0587	Lineage 2
MTBDNA-21-0588	Lineage 2
MTBDNA-21-0589	Lineage 2
MTBDNA-21-0590	Lineage 1
MTBDNA-21-0591	Lineage 2
MTBDNA-21-0592	Lineage 2
MTBDNA-21-0593	Lineage 3
MTBDNA-21-0594	Lineage 1
MTBDNA-21-0595	Lineage 4
MTBDNA-21-0596	Lineage 2
MTBDNA-21-0597	Lineage 1
MTBDNA-21-0598	Lineage 2
MTBDNA-21-0599	Lineage 1
MTBDNA-21-0600	Lineage 1
MTBDNA-21-0601	Lineage 1
MTBDNA-21-0602	Lineage 2
MTBDNA-21-0603	Lineage 2
MTBDNA-21-0604	Lineage 1
MTBDNA-21-0605	Lineage 1
MTBDNA-21-0606	Lineage 4
MTBDNA-21-0607	Lineage 2
MTBDNA-21-0608	Lineage 2
MTBDNA-21-0609	Lineage 2
MTBDNA-21-0610	Lineage 2
MTBDNA-21-0611	Lineage 1
MTBDNA-21-0612	Lineage 4
MTBDNA-21-0613	Lineage 4
MTBDNA-21-0614	Lineage 4
MTBDNA-21-0615	Lineage 1
MTBDNA-21-0616	Lineage 4
MTBDNA-21-0617	Lineage 2
MTBDNA-21-0618	Lineage 3
MTBDNA-21-0619	Lineage 4
MTBDNA-21-0620	Lineage 2
MTBDNA-21-0621	Lineage 2
MTBDNA-21-0622	Lineage 4
MTBDNA-21-0623	Lineage 2
MTBDNA-21-0624	Lineage 2
MTBDNA-21-0625	Lineage 1
MTBDNA-21-0626	Lineage 1
MTBDNA-21-0627	Lineage 4
MTBDNA-21-0628	Lineage 1
MTBDNA-21-0629	Lineage 1
MTBDNA-21-0630	Lineage 2
MTBDNA-21-0631	Lineage 1
MTBDNA-21-0632	Lineage 1
MTBDNA-21-0633	Lineage 1
MTBDNA-21-0634	Lineage 1
MTBDNA-21-0635	Lineage 1
MTBDNA-21-0636	Lineage 2
MTBDNA-21-0637	Lineage 1
MTBDNA-21-0638	Lineage 1
MTBDNA-21-0639	Lineage 2
MTBDNA-21-0640	Lineage 2
MTBDNA-21-0641	Lineage 3
MTBDNA-21-0642	Lineage 2
MTBDNA-21-0643	Lineage 1
MTBDNA-21-0644	Lineage 2
MTBDNA-21-0645	Lineage 2
MTBDNA-21-0646	Lineage 2
MTBDNA-21-0647	Lineage 3
MTBDNA-21-0648	Lineage 1
MTBDNA-21-0649	Lineage 1
MTBDNA-21-0650	Lineage 2
MTBDNA-21-0651	Lineage 2
MTBDNA-21-0652	Lineage 1
MTBDNA-21-0653	Lineage 1
MTBDNA-21-0654	Lineage 1
MTBDNA-21-0655	Lineage 1
MTBDNA-21-0656	Lineage 1
MTBDNA-21-0657	Lineage 2
MTBDNA-21-0658	Lineage 1
MTBDNA-21-0659	Lineage 3
MTBDNA-21-0660	Lineage 2
MTBDNA-21-0661	Lineage 1
MTBDNA-21-0662	Lineage 2
MTBDNA-21-0663	Lineage 4
MTBDNA-21-0664	Lineage 2
MTBDNA-21-0665	Lineage 1
MTBDNA-21-0666	Lineage 1
MTBDNA-21-0667	Lineage 2
MTBDNA-21-0668	Lineage 2
MTBDNA-21-0669	Lineage 4
MTBDNA-21-0670	Lineage 2
MTBDNA-21-0671	Lineage 1
MTBDNA-21-0672	Lineage 2
MTBDNA-21-0673	Lineage 4
MTBDNA-21-0674	Lineage 2
MTBDNA-21-0675	Lineage 2
MTBDNA-21-0676	Lineage 2
MTBDNA-21-0677	Lineage 4
MTBDNA-21-0678	Lineage 1
MTBDNA-21-0679	Lineage 2
MTBDNA-21-0680	Lineage 1
MTBDNA-21-0681	Lineage 2
MTBDNA-21-0682	Lineage 2
MTBDNA-21-0683	Lineage 4
MTBDNA-21-0684	Lineage 1
MTBDNA-21-0685	Lineage 2
MTBDNA-21-0686	Lineage 1
MTBDNA-21-0687	Lineage 1
MTBDNA-21-0688	Lineage 1
MTBDNA-21-0690	Lineage 2
MTBDNA-21-0691	Lineage 1
MTBDNA-21-0692	Lineage 2
MTBDNA-21-0693	Lineage 2
MTBDNA-21-0694	Lineage 1
MTBDNA-21-0695	Lineage 1
MTBDNA-21-0696	Lineage 4
MTBDNA-21-0697	Lineage 2
MTBDNA-21-0698	Lineage 4
MTBDNA-21-0699	Lineage 1
MTBDNA-21-0700	Lineage 2
MTBDNA-21-0701	Lineage 2
MTBDNA-21-0702	Lineage 1
MTBDNA-21-0703	Lineage 2
MTBDNA-21-0704	Lineage 2
MTBDNA-21-0707	Lineage 2
MTBDNA-21-0708	Lineage 1
MTBDNA-21-0709	Lineage 1
MTBDNA-21-0710	Lineage 2
MTBDNA-21-0711	Lineage 2
MTBDNA-21-0712	Lineage 2
MTBDNA-21-0713	Lineage 2
MTBDNA-21-0714	Lineage 1
MTBDNA-21-0715	Lineage 2
MTBDNA-21-0716	Lineage 4
MTBDNA-21-0717	Lineage 1
MTBDNA-21-0718	Lineage 2
MTBDNA-21-0719	Lineage 2
MTBDNA-21-0720	Lineage 2
MTBDNA-21-0721	Lineage 1
MTBDNA-21-0722	Lineage 1
MTBDNA-21-0723	Lineage 2
MTBDNA-21-0724	Lineage 2
MTBDNA-21-0725	Lineage 2
MTBDNA-21-0726	Lineage 1
MTBDNA-21-0727	Lineage 1
MTBDNA-21-0728	Lineage 2
MTBDNA-21-0729	Lineage 2
MTBDNA-21-0730	Lineage 2
MTBDNA-21-0731	Lineage 2
MTBDNA-21-0732	Lineage 2
MTBDNA-21-0733	Lineage 2
MTBDNA-21-0734	Lineage 2
MTBDNA-21-0735	Lineage 2
MTBDNA-21-0736	Lineage 2
MTBDNA-21-0737	Lineage 2
MTBDNA-21-0738	Lineage 4
MTBDNA-21-0739	Lineage 2
MTBDNA-21-0740	Lineage 1
MTBDNA-21-0741	Lineage 1
MTBDNA-21-0742	Lineage 1
MTBDNA-21-0743	Lineage 1
MTBDNA-21-0744	Lineage 2
MTBDNA-21-0745	Lineage 1
MTBDNA-21-0746	Lineage 4
MTBDNA-21-0747	Lineage 4
MTBDNA-21-0748	Lineage 1
MTBDNA-21-0749	Lineage 1
MTBDNA-21-0750	Lineage 2
MTBDNA-21-0751	Lineage 1
MTBDNA-21-0752	Lineage 2
MTBDNA-21-0753	Lineage 1
MTBDNA-21-0755	Lineage 1
MTBDNA-21-0756	Lineage 1
MTBDNA-21-0757	Lineage 1
MTBDNA-21-0758	Lineage 2
MTBDNA-21-0759	Lineage 2
MTBDNA-21-0760	Lineage 1
MTBDNA-21-0761	Lineage 1
MTBDNA-21-0762	Lineage 2
MTBDNA-21-0763	Lineage 2
MTBDNA-21-0764	Lineage 4
MTBDNA-21-0766	Lineage 2
MTBDNA-21-0768	Lineage 1
MTBDNA-21-0769	Lineage 2
MTBDNA-21-0770	Lineage 4
MTBDNA-21-0771	Lineage 2
MTBDNA-21-0772	Lineage 1
MTBDNA-21-0773	Lineage 2
MTBDNA-21-0774	Lineage 2
MTBDNA-21-0775	Lineage 2
MTBDNA-21-0776	Lineage 4
MTBDNA-21-0777	Lineage 1 & 2
MTBDNA-21-0778	Lineage 1
MTBDNA-21-0779	Lineage 2
MTBDNA-21-0780	Lineage 1
MTBDNA-21-0781	Lineage 2
MTBDNA-21-0782	Lineage 2
MTBDNA-21-0783	Lineage 2
MTBDNA-21-0784	Lineage 1
MTBDNA-21-0785	Lineage 2
MTBDNA-21-0786	Lineage 1
MTBDNA-21-0787	Lineage 1
MTBDNA-21-0788	Lineage 2
MTBDNA-21-0789	Lineage 1
MTBDNA-21-0790	Lineage 2
MTBDNA-21-0791	Lineage 2
MTBDNA-21-0792	Lineage 1
MTBDNA-21-0793	Lineage 1
MTBDNA-21-0794	Lineage 1
MTBDNA-21-0795	Lineage 2
MTBDNA-21-0796	Lineage 1
MTBDNA-21-0797	Lineage 2
MTBDNA-21-0798	Lineage 3
MTBDNA-21-0799	Lineage 1
MTBDNA-21-0800	Lineage 2
MTBDNA-21-0801	Lineage 1
MTBDNA-21-0802	Lineage 4
MTBDNA-21-0804	Lineage 1
MTBDNA-21-0805	Lineage 2
MTBDNA-21-0806	Lineage 1
MTBDNA-21-0808	Lineage 1
MTBDNA-21-0809	Lineage 1
MTBDNA-21-0810	Lineage 4
MTBDNA-21-0811	Lineage 2
MTBDNA-21-0812	Lineage 1
MTBDNA-21-0815	Lineage 2
MTBDNA-21-0816	Lineage 1
MTBDNA-21-0817	Lineage 2
MTBDNA-21-0818	Lineage 2
MTBDNA-21-0819	Lineage 2
MTBDNA-21-0820	Lineage 1
MTBDNA-21-0821	Lineage 1
MTBDNA-21-0822	Lineage 1
MTBDNA-21-0823	Lineage 2
MTBDNA-21-0824	Lineage 3
MTBDNA-21-0825	Lineage 2
MTBDNA-21-0826	Lineage 2
MTBDNA-21-0827	Lineage 2
MTBDNA-21-0828	Lineage 2
MTBDNA-21-0830	Lineage 2
MTBDNA-21-0831	Lineage 4
MTBDNA-21-0832	Lineage 2
MTBDNA-21-0833	Lineage 2
MTBDNA-21-0834	Lineage 1
MTBDNA-21-0836	Lineage 3
MTBDNA-21-0837	Lineage 4
MTBDNA-21-0839	Lineage 2
MTBDNA-21-0840	Lineage 2
MTBDNA-21-0841	Lineage 4
MTBDNA-21-0842	Lineage 2
MTBDNA-21-0843	Lineage 4
MTBDNA-21-0844	Lineage 1
MTBDNA-21-0845	Lineage 2
MTBDNA-21-0846	Lineage 1
MTBDNA-21-0847	Lineage 2
MTBDNA-21-0848	Lineage 1
MTBDNA-21-0849	Lineage 2
MTBDNA-21-0850	Lineage 1
MTBDNA-21-0851	Lineage 1
MTBDNA-21-0852	Lineage 2
MTBDNA-21-0853	Lineage 1
MTBDNA-21-0854	Lineage 2
MTBDNA-21-0855	Lineage 2
MTBDNA-21-0856	Lineage 4
MTBDNA-21-0857	Lineage 4
MTBDNA-21-0858	Lineage 1
MTBDNA-21-0859	Lineage 1
MTBDNA-21-0860	Lineage 2
MTBDNA-21-0861	Lineage 1
MTBDNA-21-0862	Lineage 2
MTBDNA-21-0863	Lineage 4
MTBDNA-21-0864	Lineage 2
MTBDNA-21-0865	Lineage 3
MTBDNA-21-0866	Lineage 4
MTBDNA-21-0867	Lineage 1
MTBDNA-21-0868	Lineage 4
MTBDNA-21-0869	Lineage 4
MTBDNA-21-0870	Lineage 1
MTBDNA-21-0871	Lineage 1
MTBDNA-21-0872	Lineage 4
MTBDNA-21-0873	Lineage 2
MTBDNA-21-0874	Lineage 4
MTBDNA-21-0875	Lineage 2
MTBDNA-21-0876	Lineage 1
MTBDNA-21-0877	Lineage 4
MTBDNA-21-0878	Lineage 2
MTBDNA-21-0879	Lineage 1
MTBDNA-21-0880	Lineage 4
MTBDNA-21-0881	Lineage 2
MTBDNA-21-0882	Lineage 2
MTBDNA-21-0883	Lineage 2
MTBDNA-21-0884	Lineage 1
MTBDNA-21-0885	Lineage 4
MTBDNA-21-0886	Lineage 1
MTBDNA-21-0887	Lineage 2
MTBDNA-21-0888	Lineage 2
MTBDNA-21-0889	Lineage 2
MTBDNA-21-0890	Lineage 4
MTBDNA-21-0891	Lineage 1
MTBDNA-21-0892	Lineage 1
MTBDNA-21-0893	Lineage 2
MTBDNA-21-0894	Lineage 2
MTBDNA-21-0895	Lineage 2
MTBDNA-21-0896	Lineage 4
MTBDNA-21-0897	Lineage 4
MTBDNA-21-0898	Lineage 2
MTBDNA-21-0899	Lineage 2
MTBDNA-21-0900	Lineage 4
MTBDNA-21-0901	Lineage 1
MTBDNA-21-0902	Lineage 2
MTBDNA-21-0904	Lineage 1
MTBDNA-21-0905	Lineage 2
MTBDNA-21-0906	Lineage 1
MTBDNA-21-0907	Lineage 1
MTBDNA-21-0908	Lineage 2
MTBDNA-21-0909	Lineage 2
MTBDNA-21-0910	Lineage 1
MTBDNA-21-0911	Lineage 1
MTBDNA-21-0912	Lineage 1
MTBDNA-21-0913	Lineage 2
MTBDNA-21-0914	Lineage 4
MTBDNA-21-0915	Lineage 1
MTBDNA-21-0916	Lineage 1
MTBDNA-21-0917	Lineage 1
MTBDNA-21-0918	Lineage 2
MTBDNA-21-0919	Lineage 2
MTBDNA-21-0920	Lineage 1
MTBDNA-21-0921	Lineage 4
MTBDNA-21-0922	Lineage 2
MTBDNA-21-0923	Lineage 2
MTBDNA-21-0924	Lineage 2
MTBDNA-21-0925	Lineage 2
MTBDNA-21-0926	Lineage 1
MTBDNA-21-0927	Lineage 4
MTBDNA-21-0928	Lineage 2
MTBDNA-21-0929	Lineage 2
MTBDNA-21-0930	Lineage 2
MTBDNA-21-0931	Lineage 4
MTBDNA-21-0932	Lineage 1
MTBDNA-21-0933	Lineage 2
MTBDNA-21-0934	Lineage 3
MTBDNA-21-0935	Lineage 2
MTBDNA-21-0936	Lineage 2
MTBDNA-21-0937	Lineage 2
MTBDNA-21-0938	Lineage 4
MTBDNA-21-0939	Lineage 2
MTBDNA-21-0940	Lineage 4
MTBDNA-21-0941	Lineage 2
MTBDNA-21-0942	Lineage 1
MTBDNA-21-0943	Lineage 2
MTBDNA-21-0944	Lineage 2
MTBDNA-21-0945	Lineage 1
MTBDNA-21-0946	Lineage 1
MTBDNA-21-0947	Lineage 2
MTBDNA-21-0948	Lineage 2
MTBDNA-21-0949	Lineage 2
MTBDNA-21-0950	Lineage 1
MTBDNA-21-0951	Lineage 2
MTBDNA-21-0952	Lineage 1
MTBDNA-21-0953	Lineage 3
MTBDNA-21-0954	Lineage 1
MTBDNA-21-0955	Lineage 2
MTBDNA-21-0956	Lineage 1
MTBDNA-21-0957	Lineage 2
MTBDNA-21-0958	Lineage 2
MTBDNA-21-0959	Lineage 1
MTBDNA-21-0960	Lineage 2
MTBDNA-21-0961	Lineage 2
MTBDNA-21-0962	Lineage 2
MTBDNA-21-0963	Lineage 4
MTBDNA-21-0964	Lineage 1
MTBDNA-21-0965	Lineage 2
MTBDNA-21-0966	Lineage 2
MTBDNA-21-0967	Lineage 2
MTBDNA-21-0968	Lineage 2
MTBDNA-21-0969	Lineage 2
MTBDNA-21-0971	Lineage 1
MTBDNA-21-0972	Lineage 4
MTBDNA-21-0973	Lineage 2
MTBDNA-21-0974	Lineage 4
MTBDNA-21-0975	Lineage 2
MTBDNA-21-0976	Lineage 4
MTBDNA-21-0977	Lineage 4
MTBDNA-21-0978	Lineage 1
MTBDNA-21-0979	Lineage 2
MTBDNA-21-0980	Lineage 1
MTBDNA-21-0981	Lineage 1
MTBDNA-21-0982	Lineage 2
MTBDNA-21-0983	Lineage 2
MTBDNA-21-0984	Lineage 2
MTBDNA-21-0985	Lineage 1
MTBDNA-21-0986	Lineage 1
MTBDNA-21-0987	Lineage 2
MTBDNA-21-0988	Lineage 2
MTBDNA-21-0989	Lineage 4
MTBDNA-21-0991	Lineage 2
MTBDNA-21-0992	Lineage 1
MTBDNA-21-0993	Lineage 2
MTBDNA-21-0994	Lineage 1
MTBDNA-21-0995	Lineage 2
MTBDNA-21-0996	Lineage 1
MTBDNA-21-0997	Lineage 3
MTBDNA-21-0998	Lineage 2
MTBDNA-21-0999	Lineage 1
MTBDNA-21-1000	Lineage 4
MTBDNA-21-1001	Lineage 1
MTBDNA-21-1002	Lineage 3
MTBDNA-21-1003	Lineage 1
MTBDNA-21-1004	Lineage 2
MTBDNA-21-1005	Lineage 1
MTBDNA-21-1006	Lineage 2
MTBDNA-21-1007	Lineage 2
MTBDNA-21-1008	Lineage 1
MTBDNA-21-1009	Lineage 2
MTBDNA-21-1010	Lineage 2
MTBDNA-21-1011	Lineage 2
MTBDNA-21-1012	Lineage 1
MTBDNA-21-1013	Lineage 1
MTBDNA-21-1014	Lineage 2
MTBDNA-21-1015	Lineage 1
MTBDNA-21-1016	Lineage 2
MTBDNA-21-1017	Lineage 1
MTBDNA-21-1018	Lineage 1
MTBDNA-21-1019	Lineage 2
MTBDNA-21-1020	Lineage 2
MTBDNA-21-1021	Lineage 1
MTBDNA-21-1022	Lineage 1
MTBDNA-21-1023	Lineage 2
MTBDNA-21-1024	Lineage 4
MTBDNA-21-1025	Lineage 1
MTBDNA-21-1026	Lineage 1
MTBDNA-21-1027	Lineage 2
MTBDNA-21-1028	Lineage 1
MTBDNA-21-1029	Lineage 4
MTBDNA-21-1030	Lineage 4
MTBDNA-21-1031	Lineage 4
MTBDNA-21-1032	Lineage 1
MTBDNA-21-1033	Lineage 4
MTBDNA-21-1034	Lineage 1
MTBDNA-21-1035	Lineage 2
MTBDNA-21-1036	Lineage 2
MTBDNA-21-1037	Lineage 1
MTBDNA-21-1038	Lineage 1
MTBDNA-21-1039	Lineage 1
MTBDNA-21-1040	Lineage 4
MTBDNA-21-1041	Lineage 2
MTBDNA-21-1042	Lineage 4
MTBDNA-21-1043	Lineage 2
MTBDNA-21-1044	Lineage 2
MTBDNA-21-1045	Lineage 2
MTBDNA-21-1046	Lineage 1
MTBDNA-21-1047	Lineage 2
MTBDNA-21-1048	Lineage 2
MTBDNA-21-1049	Lineage 4
MTBDNA-21-1050	Lineage 1
MTBDNA-21-1051	Lineage 1
MTBDNA-21-1052	Lineage 2
MTBDNA-21-1053	Lineage 1
MTBDNA-21-1054	Lineage 2
MTBDNA-21-1055	Lineage 1
MTBDNA-21-1056	Lineage 4
MTBDNA-21-1057	Lineage 2
MTBDNA-21-1058	Lineage 2
MTBDNA-21-1059	Lineage 1
MTBDNA-21-1060	Lineage 2
MTBDNA-21-1061	Lineage 1
MTBDNA-21-1062	Lineage 1
MTBDNA-21-1063	Lineage 2
MTBDNA-21-1064	Lineage 1
MTBDNA-21-1065	Lineage 3
MTBDNA-21-1066	Lineage 1
MTBDNA-21-1067	Lineage 1
MTBDNA-21-1068	Lineage 4
MTBDNA-21-1069	Lineage 2
MTBDNA-21-1070	Lineage 2
MTBDNA-21-1071	Lineage 2
MTBDNA-21-1072	Lineage 2
MTBDNA-21-1073	Lineage 2
MTBDNA-21-1074	Lineage 1
MTBDNA-21-1075	Lineage 1
MTBDNA-21-1076	Lineage 2
MTBDNA-21-1077	Lineage 4
MTBDNA-21-1078	Lineage 2
MTBDNA-21-1079	Lineage 2
MTBDNA-21-1080	Lineage 2
MTBDNA-21-1081	Lineage 4
MTBDNA-21-1082	Lineage 4
MTBDNA-21-1083	Lineage 2
MTBDNA-21-1084	Lineage 2
MTBDNA-21-1085	Lineage 1
MTBDNA-21-1086	Lineage 2
MTBDNA-21-1087	Lineage 1
MTBDNA-21-1088	Lineage 2
MTBDNA-21-1089	Lineage 1
MTBDNA-21-1090	Lineage 1
MTBDNA-21-1091	Lineage 2
MTBDNA-21-1092	Lineage 2
MTBDNA-21-1093	Lineage 3
MTBDNA-21-1094	Lineage 4
MTBDNA-21-1095	Lineage 2
MTBDNA-21-1096	Lineage 1
MTBDNA-21-1097	Lineage 1
MTBDNA-21-1098	Lineage 1
MTBDNA-21-1099	Lineage 1
MTBDNA-21-1100	Lineage 1
MTBDNA-21-1101	Lineage 2
MTBDNA-21-1102	Lineage 2
MTBDNA-21-1103	Lineage 2
MTBDNA-21-1104	Lineage 4
MTBDNA-21-1106	Lineage 2
MTBDNA-21-1107	Lineage 1
MTBDNA-21-1108	Lineage 4
MTBDNA-21-1109	Lineage 2
MTBDNA-21-1110	Lineage 1
MTBDNA-21-1111	Lineage 2
MTBDNA-21-1112	Lineage 2
MTBDNA-21-1113	Lineage 1
MTBDNA-21-1114	Lineage 2
MTBDNA-21-1115	Lineage 1
MTBDNA-21-1116	Lineage 4
MTBDNA-21-1117	Lineage 2
MTBDNA-21-1118	Lineage 2
MTBDNA-21-1119	Lineage 4
MTBDNA-21-1120	Lineage 4
MTBDNA-21-1121	Lineage 1
MTBDNA-21-1122	Lineage 2
MTBDNA-21-1123	Lineage 1
MTBDNA-21-1124	Lineage 2
MTBDNA-21-1125	Lineage 2
MTBDNA-21-1126	Lineage 2
MTBDNA-21-1127	Lineage 2
MTBDNA-21-1128	Lineage 2
MTBDNA-21-1129	Lineage 1
MTBDNA-21-1130	Lineage 2
MTBDNA-21-1131	Lineage 1
MTBDNA-21-1132	Lineage 1
MTBDNA-21-1133	Lineage 1
MTBDNA-21-1134	Lineage 4
MTBDNA-21-1135	Lineage 1
MTBDNA-21-1136	Lineage 4
MTBDNA-21-1137	Lineage 2
MTBDNA-21-1138	Lineage 1
MTBDNA-21-1139	Lineage 1
MTBDNA-21-1140	Lineage 3
MTBDNA-21-1141	Lineage 2
MTBDNA-21-1142	Lineage 2
MTBDNA-21-1143	Lineage 1
MTBDNA-21-1144	Lineage 4
MTBDNA-21-1145	Lineage 1
MTBDNA-21-1146	Lineage 2
MTBDNA-21-1147	Lineage 4
MTBDNA-21-1148	Lineage 4
MTBDNA-21-1149	Lineage 4
MTBDNA-21-1150	Lineage 4
MTBDNA-21-1151	Lineage 4
MTBDNA-21-1152	Lineage 4
MTBDNA-21-1153	Lineage 4
MTBDNA-21-1154	Lineage 4
MTBDNA-21-1155	Lineage 1
MTBDNA-21-1156	Lineage 1
MTBDNA-21-1157	Lineage 2
MTBDNA-21-1158	Lineage 2
MTBDNA-21-1159	Lineage 1
MTBDNA-21-1160	Lineage 2
MTBDNA-21-1161	Lineage 1
MTBDNA-21-1162	Lineage 2
MTBDNA-21-1163	Lineage 2
MTBDNA-21-1164	Lineage 1
MTBDNA-21-1165	Lineage 2
MTBDNA-21-1166	Lineage 2
MTBDNA-21-1167	Lineage 1
MTBDNA-21-1168	Lineage 2
MTBDNA-21-1169	Lineage 2
MTBDNA-21-1170	Lineage 1
MTBDNA-21-1171	Lineage 2
MTBDNA-21-1172	Lineage 2
MTBDNA-21-1173	Lineage 2
MTBDNA-21-1174	Lineage 1
MTBDNA-21-1175	Lineage 1
MTBDNA-21-1176	Lineage 1
MTBDNA-21-1177	Lineage 1
MTBDNA-21-1178	Lineage 2
MTBDNA-21-1179	Lineage 4
MTBDNA-21-1180	Lineage 1
MTBDNA-21-1181	Lineage 1
MTBDNA-21-1182	Lineage 2
MTBDNA-21-1183	Lineage 1
MTBDNA-21-1184	Lineage 4
MTBDNA-21-1185	Lineage 2
MTBDNA-21-1186	Lineage 1
MTBDNA-21-1187	Lineage 2
MTBDNA-21-1188	Lineage 1
MTBDNA-21-1189	Lineage 1
MTBDNA-21-1190	Lineage 1
MTBDNA-21-1191	Lineage 2
MTBDNA-21-1192	Lineage 2
MTBDNA-21-1193	Lineage 2
MTBDNA-21-1194	Lineage 2
MTBDNA-21-1195	Lineage 2
MTBDNA-21-1196	Lineage 1
MTBDNA-21-1197	Lineage 1
MTBDNA-21-1198	Lineage 2
MTBDNA-21-1199	Lineage 1
MTBDNA-21-1200	Lineage 2
MTBDNA-21-1201	Lineage 2
MTBDNA-21-1202	Lineage 4
MTBDNA-21-1203	Lineage 4
MTBDNA-21-1204	Lineage 4
MTBDNA-21-1205	Lineage 1
MTBDNA-21-1206	Lineage 1
MTBDNA-21-1207	Lineage 4
MTBDNA-21-1208	Lineage 1
MTBDNA-21-1209	Lineage 4
MTBDNA-21-1210	Lineage 2
MTBDNA-21-1211	Lineage 2
MTBDNA-21-1212	Lineage 4
MTBDNA-21-1213	Lineage 2
MTBDNA-21-1214	Lineage 2
MTBDNA-21-1215	Lineage 1
MTBDNA-21-1216	Lineage 2
MTBDNA-21-1217	Lineage 1
MTBDNA-21-1218	Lineage 4
MTBDNA-21-1219	Lineage 2
MTBDNA-21-1220	Lineage 1
MTBDNA-21-1221	Lineage 1
MTBDNA-21-1222	Lineage 1
MTBDNA-21-1223	Lineage 2
MTBDNA-21-1224	Lineage 1
MTBDNA-21-1225	Lineage 2
MTBDNA-21-1226	Lineage 1
MTBDNA-21-1227	Lineage 2
MTBDNA-21-1228	Lineage 1
MTBDNA-21-1229	Lineage 1
MTBDNA-21-1230	Lineage 1
MTBDNA-21-1231	Lineage 2
MTBDNA-21-1232	Lineage 2
MTBDNA-21-1233	Lineage 2
MTBDNA-21-1234	Lineage 2
MTBDNA-21-1235	Lineage 2
MTBDNA-21-1236	Lineage 2
MTBDNA-21-1237	Lineage 1
MTBDNA-21-1238	Lineage 2
MTBDNA-21-1239	Lineage 1
MTBDNA-21-1240	Lineage 2
MTBDNA-21-1241	Lineage 2
MTBDNA-21-1242	Lineage 2
MTBDNA-21-1243	Lineage 4
MTBDNA-21-1244	Lineage 2
MTBDNA-21-1245	Lineage 2
MTBDNA-21-1246	Lineage 2
MTBDNA-21-1247	Lineage 3
MTBDNA-21-1248	Lineage 1
MTBDNA-21-1249	Lineage 3
MTBDNA-21-1250	Lineage 2
MTBDNA-21-1251	Lineage 2
MTBDNA-21-1252	Lineage 4
MTBDNA-21-1253	Lineage 2
MTBDNA-21-1254	Lineage 4
MTBDNA-21-1255	Lineage 1
MTBDNA-21-1256	Lineage 1
MTBDNA-21-1257	Lineage 1
MTBDNA-21-1258	Lineage 2
MTBDNA-21-1259	Lineage 1
MTBDNA-21-1260	Lineage 2
MTBDNA-21-1261	Lineage 2
MTBDNA-21-1262	Lineage 1
MTBDNA-21-1263	Lineage 2
MTBDNA-21-1264	Lineage 1
MTBDNA-21-1265	Lineage 2
MTBDNA-21-1266	Lineage 2
MTBDNA-21-1267	Lineage 4
MTBDNA-21-1268	Lineage 4
MTBDNA-21-1269	Lineage 1
MTBDNA-21-1270	Lineage 1
MTBDNA-21-1271	Lineage 4
MTBDNA-21-1272	Lineage 2
MTBDNA-21-1273	Lineage 4
MTBDNA-21-1274	Lineage 4
MTBDNA-21-1275	Lineage 1
MTBDNA-21-1276	Lineage 2
MTBDNA-21-1277	Lineage 2
MTBDNA-21-1278	Lineage 2
MTBDNA-21-1279	Lineage 2
MTBDNA-21-1280	Lineage 4
MTBDNA-21-1281	Lineage 2
MTBDNA-21-1282	Lineage 2
MTBDNA-21-1283	Lineage 2
MTBDNA-21-1287	Lineage 4
MTBDNA-21-1288	Lineage 1
MTBDNA-21-1289	Lineage 1
MTBDNA-21-1290	Lineage 2
MTBDNA-21-1291	Lineage 2
MTBDNA-21-1292	Lineage 2
MTBDNA-21-1293	Lineage 1
MTBDNA-21-1294	Lineage 4
MTBDNA-21-1295	Lineage 4
MTBDNA-21-1296	Lineage 2
MTBDNA-21-1297	Lineage 1
MTBDNA-21-1298	Lineage 2
MTBDNA-21-1299	Lineage 4
MTBDNA-21-1300	Lineage 2
MTBDNA-21-1301	Lineage 4
MTBDNA-21-1302	Lineage 2
MTBDNA-21-1303	Lineage 2
MTBDNA-21-1304	Lineage 2
MTBDNA-21-1305	Lineage 2
MTBDNA-21-1306	Lineage 2
MTBDNA-21-1307	Lineage 1
MTBDNA-21-1308	Lineage 2
MTBDNA-21-1309	Lineage 2
MTBDNA-21-1310	Lineage 2
MTBDNA-21-1311	Lineage 2
MTBDNA-21-1312	Lineage 2
MTBDNA-21-1313	Lineage 1
MTBDNA-21-1316	Lineage 2
MTBDNA-21-1317	Lineage 1
MTBDNA-21-1318	Lineage 1
MTBDNA-21-1319	Lineage 2
MTBDNA-21-1320	Lineage 2
MTBDNA-21-1321	Lineage 2
MTBDNA-21-1322	Lineage 2
MTBDNA-21-1323	Lineage 1
MTBDNA-21-1324	Lineage 2
MTBDNA-21-1325	Lineage 1
MTBDNA-21-1326	Lineage 2
MTBDNA-21-1327	Lineage 2
MTBDNA-21-1328	Lineage 2
MTBDNA-21-1329	Lineage 1
MTBDNA-21-1330	Lineage 2
MTBDNA-21-1331	Lineage 1
MTBDNA-21-1332	Lineage 4
MTBDNA-21-1333	Lineage 2
MTBDNA-21-1334	Lineage 2
MTBDNA-21-1335	Lineage 1
MTBDNA-21-1336	Lineage 2
MTBDNA-21-1337	Lineage 2
MTBDNA-21-1338	Lineage 2
MTBDNA-21-1339	Lineage 2
MTBDNA-21-1340	Lineage 4
MTBDNA-21-1341	Lineage 2
MTBDNA-21-1342	Lineage 1
MTBDNA-21-1343	Lineage 2
MTBDNA-21-1344	Lineage 4
MTBDNA-21-1345	Lineage 1
MTBDNA-21-1346	Lineage 1
MTBDNA-21-1349	Lineage 2
MTBDNA-21-1350	Lineage 4
MTBDNA-21-1351	Lineage 1
MTBDNA-21-1352	Lineage 2
MTBDNA-21-1353	Lineage 2
MTBDNA-21-1354	Lineage 2
MTBDNA-21-1355	Lineage 4
MTBDNA-21-1356	Lineage 2
MTBDNA-21-1357	Lineage 2
MTBDNA-21-1358	Lineage 1
MTBDNA-21-1359	Lineage 2
MTBDNA-21-1360	Lineage 1
MTBDNA-21-1361	Lineage 2
MTBDNA-21-1362	Lineage 1
MTBDNA-21-1363	Lineage 1
MTBDNA-21-1364	Lineage 2
MTBDNA-21-1365	Lineage 1
MTBDNA-21-1366	Lineage 1
MTBDNA-21-1367	Lineage 1
MTBDNA-21-1368	Lineage 2
MTBDNA-21-1369	Lineage 1
MTBDNA-21-1370	Lineage 4
MTBDNA-21-1371	Lineage 4
MTBDNA-21-1372	Lineage 2
MTBDNA-21-1373	Lineage 2
MTBDNA-21-1374	Lineage 2
MTBDNA-21-1375	Lineage 4
MTBDNA-21-1376	Lineage 1
MTBDNA-21-1377	Lineage 1
MTBDNA-21-1378	Lineage 1
MTBDNA-21-1379	Lineage 1
MTBDNA-21-1380	Lineage 3
MTBDNA-21-1381	Lineage 1
MTBDNA-21-1382	Lineage 2
MTBDNA-21-1383	Lineage 2
MTBDNA-21-1384	Lineage 1
MTBDNA-21-1385	Lineage 2
MTBDNA-21-1386	Lineage 2
MTBDNA-21-1387	Lineage 1
MTBDNA-21-1388	Lineage 2
MTBDNA-21-1389	Lineage 1
MTBDNA-21-1390	Lineage 2
MTBDNA-21-1391	Lineage 2
MTBDNA-21-1392	Lineage 2
MTBDNA-21-1393	Lineage 1
MTBDNA-21-1394	Lineage 2
MTBDNA-21-1395	Lineage 2
MTBDNA-21-1396	Lineage 1
MTBDNA-21-1397	Lineage 4
MTBDNA-21-1398	Lineage 2
MTBDNA-21-1399	Lineage 2
MTBDNA-21-1400	Lineage 1
MTBDNA-21-1402	Lineage 2
MTBDNA-21-1403	Lineage 4
MTBDNA-21-1404	Lineage 1
MTBDNA-21-1405	Lineage 2
MTBDNA-21-1406	Lineage 2
MTBDNA-21-1407	Lineage 2
MTBDNA-21-1408	Lineage 2
MTBDNA-21-1409	Lineage 2
MTBDNA-21-1410	Lineage 2
MTBDNA-21-1411	Lineage 2
MTBDNA-21-1412	Lineage 2
MTBDNA-21-1413	Lineage 2
MTBDNA-21-1414	Lineage 4
MTBDNA-21-1415	Lineage 4
MTBDNA-21-1416	Lineage 1
MTBDNA-21-1417	Lineage 2
MTBDNA-21-1418	Lineage 2
MTBDNA-21-1419	Lineage 2
MTBDNA-21-1420	Lineage 2
MTBDNA-21-1421	Lineage 1
MTBDNA-21-1422	Lineage 1
MTBDNA-21-1423	Lineage 2
MTBDNA-21-1424	Lineage 1
MTBDNA-21-1425	Lineage 2
MTBDNA-21-1426	Lineage 1
MTBDNA-21-1427	Lineage 1
MTBDNA-21-1428	Lineage 1
MTBDNA-21-1429	Lineage 1
MTBDNA-21-1430	Lineage 2
MTBDNA-21-1431	Lineage 2
MTBDNA-21-1432	Lineage 2
MTBDNA-21-1433	Lineage 2
MTBDNA-21-1434	Lineage 1
MTBDNA-21-1435	Lineage 1
MTBDNA-21-1436	Lineage 1
MTBDNA-21-1438	Lineage 2
MTBDNA-21-1439	Lineage 1 & 4
MTBDNA-21-1440	Lineage 4
MTBDNA-21-1441	Lineage 2
MTBDNA-21-1442	Lineage 1
MTBDNA-21-1443	Lineage 2
MTBDNA-21-1444	Lineage 2
MTBDNA-21-1445	Lineage 2
MTBDNA-21-1446	Lineage 2
MTBDNA-21-1447	Lineage 2
MTBDNA-21-1448	Lineage 2
MTBDNA-21-1449	Lineage 4
MTBDNA-21-1450	Lineage 4
MTBDNA-21-1451	Lineage 1
MTBDNA-21-1452	Lineage 1
MTBDNA-21-1453	Lineage 1
MTBDNA-21-1454	Lineage 2
MTBDNA-21-1455	Lineage 1
MTBDNA-21-1456	Lineage 2
MTBDNA-21-1457	Lineage 4
MTBDNA-21-1458	Lineage 2
MTBDNA-21-1459	Lineage 1
MTBDNA-21-1460	Lineage 2
MTBDNA-21-1461	Lineage 1
MTBDNA-21-1462	Lineage 1
MTBDNA-21-1463	Lineage 2
MTBDNA-21-1464	Lineage 1
MTBDNA-21-1465	Lineage 1
MTBDNA-21-1466	Lineage 4
MTBDNA-21-1467	Lineage 1
MTBDNA-21-1468	Lineage 2
MTBDNA-21-1469	Lineage 1
MTBDNA-21-1470	Lineage 2
MTBDNA-21-1471	Lineage 1
MTBDNA-21-1472	Lineage 2
MTBDNA-21-1473	Lineage 1
MTBDNA-21-1474	Lineage 2
MTBDNA-21-1475	Lineage 4
MTBDNA-21-1476	Lineage 2
MTBDNA-21-1477	Lineage 2
MTBDNA-21-1478	Lineage 1
MTBDNA-21-1479	Lineage 2
MTBDNA-21-1480	Lineage 2
MTBDNA-21-1481	Lineage 2
MTBDNA-21-1482	Lineage 2
MTBDNA-21-1483	Lineage 4
MTBDNA-21-1484	Lineage 2
MTBDNA-21-1485	Lineage 1
MTBDNA-21-1486	Lineage 2
MTBDNA-21-1487	Lineage 4
MTBDNA-21-1488	Lineage 2
MTBDNA-21-1489	Lineage 2
MTBDNA-21-1490	Lineage 4
MTBDNA-21-1491	Lineage 4
MTBDNA-21-1492	Lineage 2
MTBDNA-21-1493	Lineage 1
MTBDNA-21-1494	Lineage 4
MTBDNA-21-1495	Lineage 2
MTBDNA-21-1496	Lineage 2
MTBDNA-21-1497	Lineage 1
MTBDNA-21-1498	Lineage 1
MTBDNA-21-1499	Lineage 4
MTBDNA-21-1500	Lineage 2
MTBDNA-21-1501	Lineage 1
MTBDNA-21-1502	Lineage 2
MTBDNA-21-1503	Lineage 1
MTBDNA-21-1504	Lineage 1
MTBDNA-21-1505	Lineage 1
MTBDNA-21-1506	Lineage 1
MTBDNA-21-1507	Lineage 1
MTBDNA-21-1508	Lineage 1
MTBDNA-21-1509	Lineage 1
MTBDNA-21-1510	Lineage 1
MTBDNA-21-1511	Lineage 1
MTBDNA-21-1512	Lineage 2
MTBDNA-21-1513	Lineage 1
MTBDNA-21-1514	Lineage 2
MTBDNA-21-1515	Lineage 1
MTBDNA-21-1516	Lineage 1
MTBDNA-21-1517	Lineage 2
MTBDNA-21-1518	Lineage 2
MTBDNA-21-1519	Lineage 2
MTBDNA-21-1520	Lineage 4
MTBDNA-21-1521	Lineage 2
MTBDNA-21-1522	Lineage 2
MTBDNA-21-1523	Lineage 2
MTBDNA-21-1524	Lineage 2
MTBDNA-21-1525	Lineage 2
MTBDNA-21-1526	Lineage 2
MTBDNA-21-1527	Lineage 1
MTBDNA-21-1528	Lineage 2
MTBDNA-21-1529	Lineage 2
MTBDNA-21-1530	Lineage 2
MTBDNA-21-1531	Lineage 1
MTBDNA-21-1532	Lineage 1
MTBDNA-21-1533	Lineage 1
MTBDNA-21-1534	Lineage 2
MTBDNA-21-1535	Lineage 2
MTBDNA-21-1536	Lineage 1
MTBDNA-21-1537	Lineage 2
MTBDNA-21-1538	Lineage 1
MTBDNA-21-1539	Lineage 4
MTBDNA-21-1540	Lineage 2
MTBDNA-21-1541	Lineage 1
MTBDNA-21-1553	Lineage 2
MTBDNA-21-1554	Lineage 2
MTBDNA-21-1555	Lineage 2
MTBDNA-21-1556	Lineage 4
MTBDNA-21-1557	Lineage 4
MTBDNA-21-1558	Lineage 2
MTBDNA-21-1559	Lineage 2
MTBDNA-21-1560	Lineage 1
MTBDNA-21-1561	Lineage 1
MTBDNA-21-1562	Lineage 2
MTBDNA-21-1563	Lineage 4
MTBDNA-21-1564	Lineage 2
MTBDNA-21-1565	Lineage 4
MTBDNA-21-1566	Lineage 1
MTBDNA-21-1567	Lineage 1
MTBDNA-21-1568	Lineage 2
MTBDNA-21-1569	Lineage 4
MTBDNA-21-1570	Lineage 2
MTBDNA-21-1571	Lineage 2
MTBDNA-21-1572	Lineage 1
MTBDNA-21-1573	Lineage 4
MTBDNA-21-1575	Lineage 2
MTBDNA-21-1577	Lineage 1
MTBDNA-21-1579	Lineage 2
MTBDNA-21-1584	Lineage 1
MTBDNA-21-1586	Lineage 1
MTBDNA-21-1587	Lineage 2
MTBDNA-21-1588	Lineage 4
MTBDNA-21-1589	Lineage 2
MTBDNA-21-1590	Lineage 2
MTBDNA-21-1591	Lineage 1
MTBDNA-21-1592	Lineage 2
MTBDNA-21-1593	Lineage 2
MTBDNA-21-1594	Lineage 1
MTBDNA-21-1595	Lineage 1
MTBDNA-21-1596	Lineage 1
MTBDNA-21-1597	Lineage 2
MTBDNA-21-1598	Lineage 1
MTBDNA-21-1599	Lineage 2
MTBDNA-21-1600	Lineage 1
MTBDNA-21-1601	Lineage 4
MTBDNA-21-1602	Lineage 2
MTBDNA-21-1603	Lineage 1
MTBDNA-21-1605	Lineage 2
MTBDNA-21-1606	Lineage 2
MTBDNA-21-1607	Lineage 4
MTBDNA-21-1609	Lineage 2
MTBDNA-21-1610	Lineage 2
MTBDNA-21-1611	Lineage 2
MTBDNA-21-1612	Lineage 2
MTBDNA-21-1613	Lineage 1
MTBDNA-21-1614	Lineage 1
MTBDNA-21-1615	Lineage 4
MTBDNA-21-1616	Lineage 1
MTBDNA-21-1617	Lineage 2
MTBDNA-21-1618	Lineage 1
MTBDNA-21-1619	Lineage 1
MTBDNA-21-1620	Lineage 1
MTBDNA-21-1621	Lineage 1
MTBDNA-21-1622	Lineage 1
MTBDNA-21-1623	Lineage 4
MTBDNA-21-1624	Lineage 1
MTBDNA-21-1625	Lineage 1
MTBDNA-21-1627	Lineage 2
MTBDNA-21-1628	Lineage 1
MTBDNA-21-1629	Lineage 1
MTBDNA-21-1630	Lineage 2
MTBDNA-21-1631	Lineage 2
MTBDNA-21-1632	Lineage 4
MTBDNA-21-1633	Lineage 1
MTBDNA-21-1634	Lineage 1
MTBDNA-21-1635	Lineage 1
MTBDNA-21-1636	Lineage 4
MTBDNA-21-1637	Lineage 2
MTBDNA-21-1638	Lineage 2
MTBDNA-21-1639	Lineage 4
MTBDNA-21-1640	Lineage 1
MTBDNA-21-1641	Lineage 2
MTBDNA-21-1642	Lineage 1
MTBDNA-21-1643	Lineage 1
MTBDNA-21-1644	Lineage 1
MTBDNA-21-1645	Lineage 2
MTBDNA-21-1646	Lineage 2
MTBDNA-21-1647	Lineage 1
MTBDNA-21-1648	Lineage 3
MTBDNA-21-1649	Lineage 1
MTBDNA-21-1650	Lineage 2
MTBDNA-21-1651	Lineage 2
MTBDNA-21-1652	Lineage 2
MTBDNA-21-1653	Lineage 2
MTBDNA-21-1654	Lineage 4
MTBDNA-21-1655	Lineage 2
MTBDNA-21-1656	Lineage 1
MTBDNA-21-1657	Lineage 4
MTBDNA-21-1658	Lineage 1
MTBDNA-21-1659	Lineage 2
MTBDNA-21-1660	Lineage 4
MTBDNA-21-1661	Lineage 3
MTBDNA-21-1662	Lineage 2
MTBDNA-21-1663	Lineage 2
MTBDNA-21-1664	Lineage 2
MTBDNA-21-1665	Lineage 1
MTBDNA-21-1666	Lineage 1
MTBDNA-21-1667	Lineage 1
MTBDNA-21-1668	Lineage 2
MTBDNA-21-1669	Lineage 1
MTBDNA-21-1670	Lineage 4
MTBDNA-21-1671	Lineage 2
MTBDNA-21-1672	Lineage 4
MTBDNA-21-1673	Lineage 2
MTBDNA-21-1674	Lineage 2
MTBDNA-21-1675	Lineage 2
MTBDNA-21-1676	Lineage 2
MTBDNA-21-1677	Lineage 4
MTBDNA-21-1678	Lineage 1
MTBDNA-21-1679	Lineage 2
MTBDNA-21-1680	Lineage 1
MTBDNA-21-1681	Lineage 1
MTBDNA-21-1682	Lineage 1
MTBDNA-21-1683	Lineage 1
MTBDNA-21-1684	Lineage 2
MTBDNA-21-1685	Lineage 2
MTBDNA-21-1686	Lineage 2
MTBDNA-21-1687	Lineage 4
MTBDNA-21-1688	Lineage 2
MTBDNA-21-1689	Lineage 2
MTBDNA-21-1690	Lineage 1
MTBDNA-21-1691	Lineage 2
MTBDNA-21-1692	Lineage 3
MTBDNA-21-1693	Lineage 1
MTBDNA-21-1694	Lineage 2
MTBDNA-21-1695	Lineage 2
MTBDNA-21-1696	Lineage 4
MTBDNA-21-1697	Lineage 4
MTBDNA-21-1698	Lineage 1
MTBDNA-21-1699	Lineage 1
MTBDNA-21-1700	Lineage 2
MTBDNA-21-1701	Lineage 1
MTBDNA-21-1702	Lineage 2
MTBDNA-21-1703	Lineage 2
MTBDNA-21-1704	Lineage 1
MTBDNA-21-1705	Lineage 2
MTBDNA-21-1706	Lineage 2
MTBDNA-21-1707	Lineage 1
MTBDNA-21-1708	Lineage 2
MTBDNA-21-1709	Lineage 4
MTBDNA-21-1710	Lineage 2
MTBDNA-21-1711	Lineage 1
MTBDNA-21-1712	Lineage 2
MTBDNA-21-1713	Lineage 1
MTBDNA-21-1714	Lineage 2
MTBDNA-21-1715	Lineage 1
MTBDNA-21-1716	Lineage 4
MTBDNA-21-1717	Lineage 2

## Sheet: 2022
NPHL ID	Lineage
MTBDNA-22-0001	Lineage 2
MTBDNA-22-0002	Lineage 1
MTBDNA-22-0003	Lineage 2
MTBDNA-22-0004	Lineage 4
MTBDNA-22-0005	Lineage 2
MTBDNA-22-0006	Lineage 1
MTBDNA-22-0007	Lineage 2
MTBDNA-22-0008	Lineage 3
MTBDNA-22-0009	Lineage 4
MTBDNA-22-0010	Lineage 1
MTBDNA-22-0011	Lineage 2
MTBDNA-22-0012	Lineage 2
MTBDNA-22-0013	Lineage 4
MTBDNA-22-0014	Lineage 4
MTBDNA-22-0015	Lineage 1
MTBDNA-22-0016	Lineage 2
MTBDNA-22-0017	Lineage 1
MTBDNA-22-0018	Lineage 2
MTBDNA-22-0019	Lineage 1
MTBDNA-22-0020	Lineage 2
MTBDNA-22-0021	Lineage 4
MTBDNA-22-0022	Lineage 2
MTBDNA-22-0023	Lineage 4
MTBDNA-22-0024	Lineage 3
MTBDNA-22-0025	Lineage 1
MTBDNA-22-0026	Lineage 2
MTBDNA-22-0027	Lineage 4
MTBDNA-22-0028	Lineage 2
MTBDNA-22-0029	Lineage 1
MTBDNA-22-0030	Lineage 2
MTBDNA-22-0031	Lineage 1
MTBDNA-22-0032	Lineage 2
MTBDNA-22-0033	Lineage 2
MTBDNA-22-0034	Lineage 1
MTBDNA-22-0035	Lineage 4
MTBDNA-22-0036	Lineage 3
MTBDNA-22-0037	Lineage 2
MTBDNA-22-0038	Lineage 4
MTBDNA-22-0039	Lineage 1
MTBDNA-22-0041	Lineage 1
MTBDNA-22-0042	Lineage 1
MTBDNA-22-0043	Lineage 1
MTBDNA-22-0044	Lineage 1
MTBDNA-22-0045	Lineage 1
MTBDNA-22-0046	Lineage 4
MTBDNA-22-0047	Lineage 2
MTBDNA-22-0048	Lineage 4
MTBDNA-22-0049	Lineage 2
MTBDNA-22-0050	Lineage 2
MTBDNA-22-0051	Lineage 4
MTBDNA-22-0052	Lineage 1
MTBDNA-22-0053	Lineage 2
MTBDNA-22-0054	Lineage 1
MTBDNA-22-0055	Lineage 3
MTBDNA-22-0056	Lineage 2
MTBDNA-22-0057	Lineage 1
MTBDNA-22-0058	Lineage 1
MTBDNA-22-0059	Lineage 2
MTBDNA-22-0060	Lineage 1
MTBDNA-22-0061	Lineage 4
MTBDNA-22-0062	Lineage 1
MTBDNA-22-0063	Lineage 2
MTBDNA-22-0064	Lineage 4
MTBDNA-22-0065	Lineage 2
MTBDNA-22-0066	Lineage 2
MTBDNA-22-0067	Lineage 2
MTBDNA-22-0068	Lineage 1
MTBDNA-22-0069	Lineage 1
MTBDNA-22-0070	Lineage 2
MTBDNA-22-0071	Lineage 4
MTBDNA-22-0072	Lineage 1
MTBDNA-22-0073	Lineage 2
MTBDNA-22-0074	Lineage 1
MTBDNA-22-0075	Lineage 4
MTBDNA-22-0076	Lineage 2
MTBDNA-22-0077	Lineage 2
MTBDNA-22-0078	Lineage 1
MTBDNA-22-0079	Lineage 2
MTBDNA-22-0080	Lineage 2
MTBDNA-22-0081	Lineage 2
MTBDNA-22-0082	Lineage 1
MTBDNA-22-0083	Lineage 2
MTBDNA-22-0084	Lineage 1
MTBDNA-22-0085	Lineage 1
MTBDNA-22-0086	Lineage 4
MTBDNA-22-0087	Lineage 2
MTBDNA-22-0088	Lineage 1
MTBDNA-22-0089	Lineage 2
MTBDNA-22-0090	Lineage 2
MTBDNA-22-0091	Lineage 2
MTBDNA-22-0092	Lineage 1
MTBDNA-22-0093	Lineage 2
MTBDNA-22-0094	Lineage 1
MTBDNA-22-0095	Lineage 2
MTBDNA-22-0096	Lineage 1
MTBDNA-22-0097	Lineage 2
MTBDNA-22-0098	Lineage 1
MTBDNA-22-0099	Lineage 1
MTBDNA-22-0100	Lineage 2
MTBDNA-22-0101	Lineage 2
MTBDNA-22-0102	Lineage 4
MTBDNA-22-0103	Lineage 1
MTBDNA-22-0104	Lineage 2
MTBDNA-22-0105	Lineage 2
MTBDNA-22-0106	Lineage 1
MTBDNA-22-0107	Lineage 2
MTBDNA-22-0108	Lineage 2
MTBDNA-22-0109	Lineage 2
MTBDNA-22-0110	Lineage 2
MTBDNA-22-0111	Lineage 3
MTBDNA-22-0112	Lineage 2
MTBDNA-22-0113	Lineage 2
MTBDNA-22-0114	Lineage 2
MTBDNA-22-0115	Lineage 2
MTBDNA-22-0116	Lineage 2
MTBDNA-22-0117	Lineage 2
MTBDNA-22-0118	Lineage 2
MTBDNA-22-0119	Lineage 1
MTBDNA-22-0120	Lineage 2
MTBDNA-22-0121	Lineage 1
MTBDNA-22-0122	Lineage 4
MTBDNA-22-0123	Lineage 1
MTBDNA-22-0124	Lineage 2
MTBDNA-22-0125	Lineage 1
MTBDNA-22-0126	Lineage 2
MTBDNA-22-0127	Lineage 1
MTBDNA-22-0128	Lineage 1
MTBDNA-22-0129	Lineage 1
MTBDNA-22-0130	Lineage 4
MTBDNA-22-0131	Lineage 1
MTBDNA-22-0132	Lineage 2
MTBDNA-22-0133	Lineage 2
MTBDNA-22-0134	Lineage 2
MTBDNA-22-0135	Lineage 2
MTBDNA-22-0136	Lineage 2
MTBDNA-22-0137	Lineage 1
MTBDNA-22-0138	Lineage 2
MTBDNA-22-0139	Lineage 2
MTBDNA-22-0140	Lineage 4
MTBDNA-22-0141	Lineage 1
MTBDNA-22-0142	Lineage 2
MTBDNA-22-0143	Lineage 2
MTBDNA-22-0144	Lineage 2
MTBDNA-22-0145	Lineage 2
MTBDNA-22-0146	Lineage 1
MTBDNA-22-0147	Lineage 3
MTBDNA-22-0148	Lineage 2
MTBDNA-22-0149	Lineage 2
MTBDNA-22-0150	Lineage 2
MTBDNA-22-0151	Lineage 2
MTBDNA-22-0152	Lineage 2
MTBDNA-22-0153	Lineage 2
MTBDNA-22-0154	Lineage 2
MTBDNA-22-0155	Lineage 2
MTBDNA-22-0156	Lineage 4
MTBDNA-22-0157	Lineage 2
MTBDNA-22-0158	Lineage 1
MTBDNA-22-0159	Lineage 1
MTBDNA-22-0160	Lineage 2
MTBDNA-22-0161	Lineage 2
MTBDNA-22-0162	Lineage 1
MTBDNA-22-0163	Lineage 1
MTBDNA-22-0164	Lineage 1
MTBDNA-22-0165	Lineage 1
MTBDNA-22-0166	Lineage 1
MTBDNA-22-0167	Lineage 4
MTBDNA-22-0168	Lineage 1
MTBDNA-22-0169	Lineage 4
MTBDNA-22-0170	Lineage 2
MTBDNA-22-0171	Lineage 1
MTBDNA-22-0172	Lineage 2
MTBDNA-22-0173	Lineage 2
MTBDNA-22-0174	Lineage 1
MTBDNA-22-0175	Lineage 4
MTBDNA-22-0176	Lineage 1
MTBDNA-22-0177	Lineage 1
MTBDNA-22-0178	Lineage 2
MTBDNA-22-0179	Lineage 1
MTBDNA-22-0180	Lineage 1
MTBDNA-22-0181	Lineage 2
MTBDNA-22-0182	Lineage 2
MTBDNA-22-0183	Lineage 2
MTBDNA-22-0184	Lineage 4
MTBDNA-22-0185	Lineage 2
MTBDNA-22-0186	Lineage 4
MTBDNA-22-0187	Lineage 2
MTBDNA-22-0188	Lineage 1
MTBDNA-22-0189	Lineage 4
MTBDNA-22-0190	Lineage 1
MTBDNA-22-0191	Lineage 4
MTBDNA-22-0192	Lineage 2
MTBDNA-22-0193	Lineage 4
MTBDNA-22-0194	Lineage 2
MTBDNA-22-0195	Lineage 2
MTBDNA-22-0196	Lineage 2
MTBDNA-22-0197	Lineage 2
MTBDNA-22-0198	Lineage 1
MTBDNA-22-0199	Lineage 2
MTBDNA-22-0200	Lineage 2
MTBDNA-22-0201	Lineage 4
MTBDNA-22-0202	Lineage 1
MTBDNA-22-0203	Lineage 1
MTBDNA-22-0204	Lineage 4
MTBDNA-22-0205	Lineage 1
MTBDNA-22-0206	Lineage 2
MTBDNA-22-0207	Lineage 1
MTBDNA-22-0208	Lineage 1
MTBDNA-22-0209	Lineage 2
MTBDNA-22-0210	Lineage 2
MTBDNA-22-0211	Lineage 1 & 2
MTBDNA-22-0212	Lineage 2
MTBDNA-22-0213	Lineage 4
MTBDNA-22-0214	Lineage 1
MTBDNA-22-0215	Lineage 4
MTBDNA-22-0216	Lineage 2
MTBDNA-22-0217	Lineage 4
MTBDNA-22-0218	Lineage 4
MTBDNA-22-0219	Lineage 1
MTBDNA-22-0220	Lineage 2
MTBDNA-22-0221	Lineage 2
MTBDNA-22-0222	Lineage 2
MTBDNA-22-0223	Lineage 4
MTBDNA-22-0224	Lineage 4
MTBDNA-22-0225	Lineage 1
MTBDNA-22-0226	Lineage 2
MTBDNA-22-0227	Lineage 1
MTBDNA-22-0228	Lineage 1
MTBDNA-22-0229	Lineage 1
MTBDNA-22-0230	Lineage 2
MTBDNA-22-0231	Lineage 2
MTBDNA-22-0232	Lineage 1
MTBDNA-22-0233	Lineage 4
MTBDNA-22-0234	Lineage 2
MTBDNA-22-0235	Lineage 1
MTBDNA-22-0236	Lineage 2
MTBDNA-22-0237	Lineage 2
MTBDNA-22-0238	Lineage 1
MTBDNA-22-0239	Lineage 2
MTBDNA-22-0240	Lineage 1
MTBDNA-22-0241	Lineage 3
MTBDNA-22-0242	Lineage 1
MTBDNA-22-0243	Lineage 2
MTBDNA-22-0244	Lineage 2
MTBDNA-22-0245	Lineage 2
MTBDNA-22-0246	Lineage 3
MTBDNA-22-0247	Lineage 1
MTBDNA-22-0248	Lineage 2
MTBDNA-22-0249	Lineage 1
MTBDNA-22-0250	Lineage 1
MTBDNA-22-0251	Lineage 1
MTBDNA-22-0252	Lineage 2
MTBDNA-22-0253	Lineage 4
MTBDNA-22-0254	Lineage 2
MTBDNA-22-0255	Lineage 2
MTBDNA-22-0256	Lineage 1
MTBDNA-22-0257	Lineage 2
MTBDNA-22-0258	Lineage 1
MTBDNA-22-0259	Lineage 1
MTBDNA-22-0260	Lineage 2
MTBDNA-22-0261	Lineage 4
MTBDNA-22-0262	Lineage 2
MTBDNA-22-0263	Lineage 2
MTBDNA-22-0264	Lineage 2
MTBDNA-22-0265	Lineage 2
MTBDNA-22-0266	Lineage 1
MTBDNA-22-0267	Lineage 2
MTBDNA-22-0268	Lineage 2
MTBDNA-22-0269	Lineage 1
MTBDNA-22-0270	Lineage 1
MTBDNA-22-0271	Lineage 1
MTBDNA-22-0273	Lineage 1
MTBDNA-22-0274	Lineage 1
MTBDNA-22-0275	Lineage 2
MTBDNA-22-0276	Lineage 1
MTBDNA-22-0277	Lineage 2
MTBDNA-22-0278	Lineage 4
MTBDNA-22-0279	Lineage 1
MTBDNA-22-0280	Lineage 2
MTBDNA-22-0281	Lineage 2
MTBDNA-22-0282	Lineage 4
MTBDNA-22-0283	Lineage 1
MTBDNA-22-0284	Lineage 1
MTBDNA-22-0285	Lineage 1
MTBDNA-22-0286	Lineage 1
MTBDNA-22-0287	Lineage 2
MTBDNA-22-0288	Lineage 2
MTBDNA-22-0289	Lineage 1
MTBDNA-22-0290	Lineage 4
MTBDNA-22-0291	Lineage 2
MTBDNA-22-0292	Lineage 2
MTBDNA-22-0293	Lineage 2
MTBDNA-22-0294	Lineage 2
MTBDNA-22-0295	Lineage 1
MTBDNA-22-0296	Lineage 3
MTBDNA-22-0297	Lineage 2
MTBDNA-22-0298	Lineage 2
MTBDNA-22-0299	Lineage 2
MTBDNA-22-0300	Lineage 1
MTBDNA-22-0301	Lineage 1
MTBDNA-22-0302	Lineage 1
MTBDNA-22-0303	Lineage 2
MTBDNA-22-0304	Lineage 1
MTBDNA-22-0305	Lineage 1
MTBDNA-22-0306	Lineage 4
MTBDNA-22-0307	Lineage 2
MTBDNA-22-0308	Lineage 2
MTBDNA-22-0309	Lineage 1
MTBDNA-22-0310	Lineage 2
MTBDNA-22-0311	Lineage 2
MTBDNA-22-0312	Lineage 1
MTBDNA-22-0313	Lineage 2
MTBDNA-22-0314	Lineage 2
MTBDNA-22-0315	Lineage 2
MTBDNA-22-0316	Lineage 1
MTBDNA-22-0317	Lineage 1
MTBDNA-22-0318	Lineage 1
MTBDNA-22-0319	Lineage 1
MTBDNA-22-0320	Lineage 1
MTBDNA-22-0321	Lineage 1
MTBDNA-22-0322	Lineage 2
MTBDNA-22-0323	Lineage 2
MTBDNA-22-0324	Lineage 2
MTBDNA-22-0325	Lineage 1
MTBDNA-22-0326	Lineage 2
MTBDNA-22-0327	Lineage 1
MTBDNA-22-0328	Lineage 3
MTBDNA-22-0329	Lineage 2
MTBDNA-22-0330	Lineage 2
MTBDNA-22-0331	Lineage 1
MTBDNA-22-0332	Lineage 4
MTBDNA-22-0333	Lineage 4
MTBDNA-22-0334	Lineage 2
MTBDNA-22-0335	Lineage 2
MTBDNA-22-0336	Lineage 1
MTBDNA-22-0337	Lineage 2
MTBDNA-22-0338	Lineage 2
MTBDNA-22-0339	Lineage 1
MTBDNA-22-0340	Lineage 1
MTBDNA-22-0341	Lineage 1
MTBDNA-22-0342	Lineage 2
MTBDNA-22-0343	Lineage 1
MTBDNA-22-0344	Lineage 2
MTBDNA-22-0345	Lineage 1
MTBDNA-22-0346	Lineage 4
MTBDNA-22-0347	Lineage 1
MTBDNA-22-0348	Lineage 2
MTBDNA-22-0349	Lineage 2
MTBDNA-22-0350	Lineage 2
MTBDNA-22-0351	Lineage 3
MTBDNA-22-0352	Lineage 2
MTBDNA-22-0353	Lineage 2
MTBDNA-22-0354	Lineage 1
MTBDNA-22-0355	Lineage 2
MTBDNA-22-0356	Lineage 1
MTBDNA-22-0357	Lineage 1
MTBDNA-22-0358	Lineage 1
MTBDNA-22-0359	Lineage 2
MTBDNA-22-0360	Lineage 2
MTBDNA-22-0361	Lineage 2
MTBDNA-22-0362	Lineage 4
MTBDNA-22-0363	Lineage 1
MTBDNA-22-0364	Lineage 2
MTBDNA-22-0365	Lineage 2
MTBDNA-22-0366	Lineage 2
MTBDNA-22-0367	Lineage 1
MTBDNA-22-0368	Lineage 4
MTBDNA-22-0369	Lineage 1
MTBDNA-22-0370	Lineage 3
MTBDNA-22-0371	Lineage 1
MTBDNA-22-0372	Lineage 2
MTBDNA-22-0373	Lineage 1
MTBDNA-22-0374	Lineage 1
MTBDNA-22-0375	Lineage 1
MTBDNA-22-0376	Lineage 1
MTBDNA-22-0377	Lineage 2
MTBDNA-22-0378	Lineage 1
MTBDNA-22-0379	Lineage 2
MTBDNA-22-0380	Lineage 4
MTBDNA-22-0381	Lineage 2
MTBDNA-22-0382	Lineage 1
MTBDNA-22-0383	Lineage 1
MTBDNA-22-0384	Lineage 2
MTBDNA-22-0385	Lineage 1
MTBDNA-22-0386	Lineage 2
MTBDNA-22-0387	Lineage 1
MTBDNA-22-0388	Lineage 2
MTBDNA-22-0389	Lineage 1
MTBDNA-22-0390	Lineage 1
MTBDNA-22-0391	Lineage 2
MTBDNA-22-0392	Lineage 1
MTBDNA-22-0393	Lineage 1
MTBDNA-22-0394	Lineage 2
MTBDNA-22-0395	Lineage 1
MTBDNA-22-0396	Lineage 3
MTBDNA-22-0397	Lineage 4
MTBDNA-22-0398	Lineage 2
MTBDNA-22-0399	Lineage 2
MTBDNA-22-0400	Lineage 2
MTBDNA-22-0401	Lineage 1
MTBDNA-22-0402	Lineage 1
MTBDNA-22-0403	Lineage 4
MTBDNA-22-0404	Lineage 1
MTBDNA-22-0405	Lineage 2
MTBDNA-22-0406	Lineage 1
MTBDNA-22-0407	Lineage 1
MTBDNA-22-0408	Lineage 4
MTBDNA-22-0409	Lineage 2
MTBDNA-22-0410	Lineage 1
MTBDNA-22-0411	Lineage 2
MTBDNA-22-0412	Lineage 1
MTBDNA-22-0413	Lineage 1
MTBDNA-22-0414	Lineage 1
MTBDNA-22-0415	Lineage 1
MTBDNA-22-0416	Lineage 2
MTBDNA-22-0417	Lineage 2
MTBDNA-22-0418	Lineage 2
MTBDNA-22-0420	Lineage 2
MTBDNA-22-0421	Lineage 2
MTBDNA-22-0422	Lineage 2
MTBDNA-22-0423	Lineage 1
MTBDNA-22-0424	Lineage 2
MTBDNA-22-0425	Lineage 2
MTBDNA-22-0426	Lineage 4
MTBDNA-22-0427	Lineage 2
MTBDNA-22-0428	Lineage 2
MTBDNA-22-0429	Lineage 1
MTBDNA-22-0430	Lineage 1
MTBDNA-22-0431	Lineage 2
MTBDNA-22-0432	Lineage 2
MTBDNA-22-0433	Lineage 1
MTBDNA-22-0434	Lineage 1
MTBDNA-22-0435	Lineage 2
MTBDNA-22-0436	Lineage 2
MTBDNA-22-0437	Lineage 2
MTBDNA-22-0438	Lineage 4
MTBDNA-22-0439	Lineage 2
MTBDNA-22-0440	Lineage 1
MTBDNA-22-0441	Lineage 2
MTBDNA-22-0442	Lineage 4
MTBDNA-22-0443	Lineage 2
MTBDNA-22-0444	Lineage 4
MTBDNA-22-0445	Lineage 2
MTBDNA-22-0446	Lineage 2
MTBDNA-22-0447	Lineage 2
MTBDNA-22-0448	Lineage 4
MTBDNA-22-0449	Lineage 2
MTBDNA-22-0450	Lineage 1
MTBDNA-22-0451	Lineage 2
MTBDNA-22-0452	Lineage 4
MTBDNA-22-0453	Lineage 2
MTBDNA-22-0454	Lineage 2
MTBDNA-22-0455	Lineage 2
MTBDNA-22-0456	Lineage 2
MTBDNA-22-0457	Lineage 4
MTBDNA-22-0458	Lineage 1
MTBDNA-22-0459	Lineage 2
MTBDNA-22-0460	Lineage 2
MTBDNA-22-0461	Lineage 4
MTBDNA-22-0462	Lineage 2
MTBDNA-22-0463	Lineage 2
MTBDNA-22-0464	Lineage 1
MTBDNA-22-0466	Lineage 1
MTBDNA-22-0467	Lineage 4
MTBDNA-22-0468	Lineage 4
MTBDNA-22-0469	Lineage 2
MTBDNA-22-0470	Lineage 1
MTBDNA-22-0471	Lineage 4
MTBDNA-22-0472	Lineage 2
MTBDNA-22-0473	Lineage 1
MTBDNA-22-0474	Lineage 1
MTBDNA-22-0475	Lineage 1
MTBDNA-22-0476	Lineage 2
MTBDNA-22-0478	Lineage 4
MTBDNA-22-0479	Lineage 2
MTBDNA-22-0480	Lineage 1
MTBDNA-22-0481	Lineage 2
MTBDNA-22-0482	Lineage 2
MTBDNA-22-0483	Lineage 1
MTBDNA-22-0484	Lineage 2
MTBDNA-22-0485	Lineage 2
MTBDNA-22-0486	Lineage 2
MTBDNA-22-0487	Lineage 1
MTBDNA-22-0488	Lineage 2
MTBDNA-22-0489	Lineage 2
MTBDNA-22-0490	Lineage 4
MTBDNA-22-0491	Lineage 2
MTBDNA-22-0492	Lineage 2
MTBDNA-22-0493	Lineage 1
MTBDNA-22-0494	Lineage 2
MTBDNA-22-0496	Lineage 4
MTBDNA-22-0497	Lineage 4
MTBDNA-22-0498	Lineage 4
MTBDNA-22-0499	Lineage 2
MTBDNA-22-0500	Lineage 1
MTBDNA-22-0501	Lineage 2
MTBDNA-22-0502	Lineage 1
MTBDNA-22-0503	Lineage 1
MTBDNA-22-0504	Lineage 1
MTBDNA-22-0505	Lineage 2
MTBDNA-22-0506	Lineage 2
MTBDNA-22-0507	Lineage 1
MTBDNA-22-0508	Lineage 2
MTBDNA-22-0509	Lineage 4
MTBDNA-22-0510	Lineage 2
MTBDNA-22-0511	Lineage 1
MTBDNA-22-0512	Lineage 2
MTBDNA-22-0513	Lineage 4
MTBDNA-22-0514	Lineage 4
MTBDNA-22-0515	Lineage 2
MTBDNA-22-0516	Lineage 3
MTBDNA-22-0517	Lineage 2
MTBDNA-22-0518	Lineage 4
MTBDNA-22-0519	Lineage 2
MTBDNA-22-0520	Lineage 2
MTBDNA-22-0521	Lineage 1
MTBDNA-22-0522	Lineage 1
MTBDNA-22-0523	Lineage 4
MTBDNA-22-0524	Lineage 1
MTBDNA-22-0527	Lineage 2
MTBDNA-22-0528	Lineage 1
MTBDNA-22-0529	Lineage 1
MTBDNA-22-0530	Lineage 4
MTBDNA-22-0531	Lineage 2
MTBDNA-22-0532	Lineage 1
MTBDNA-22-0533	Lineage 1
MTBDNA-22-0534	Lineage 2
MTBDNA-22-0535	Lineage 4
MTBDNA-22-0536	Lineage 1
MTBDNA-22-0537	Lineage 2
MTBDNA-22-0538	Lineage 1
MTBDNA-22-0539	Lineage 1
MTBDNA-22-0540	Lineage 1
MTBDNA-22-0541	Lineage 1
MTBDNA-22-0542	Lineage 1
MTBDNA-22-0543	Lineage 2
MTBDNA-22-0544	Lineage 2
MTBDNA-22-0545	Lineage 1
MTBDNA-22-0546	Lineage 2
MTBDNA-22-0547	Lineage 1
MTBDNA-22-0548	Lineage 1
MTBDNA-22-0549	Lineage 2
MTBDNA-22-0550	Lineage 4
MTBDNA-22-0551	Lineage 2
MTBDNA-22-0552	Lineage 4
MTBDNA-22-0553	Lineage 2
MTBDNA-22-0554	Lineage 1
MTBDNA-22-0555	Lineage 4
MTBDNA-22-0556	Lineage 2
MTBDNA-22-0557	Lineage 1
MTBDNA-22-0558	Lineage 2
MTBDNA-22-0559	Lineage 2
MTBDNA-22-0560	Lineage 2
MTBDNA-22-0561	Lineage 2
MTBDNA-22-0562	Lineage 2
MTBDNA-22-0563	Lineage 2
MTBDNA-22-0564	Lineage 1
MTBDNA-22-0565	Lineage 2
MTBDNA-22-0566	Lineage 1
MTBDNA-22-0567	Lineage 1
MTBDNA-22-0568	Lineage 1
MTBDNA-22-0569	Lineage 1
MTBDNA-22-0570	Lineage 1
MTBDNA-22-0571	Lineage 4
MTBDNA-22-0572	Lineage 2
MTBDNA-22-0573	Lineage 2
MTBDNA-22-0574	Lineage 2
MTBDNA-22-0575	Lineage 2
MTBDNA-22-0576	Lineage 4
MTBDNA-22-0577	Lineage 1
MTBDNA-22-0578	Lineage 2
MTBDNA-22-0579	Lineage 2
MTBDNA-22-0580	Lineage 4
MTBDNA-22-0581	Lineage 2
MTBDNA-22-0582	Lineage 2
MTBDNA-22-0583	Lineage 2
MTBDNA-22-0584	Lineage 4
MTBDNA-22-0585	Lineage 1
MTBDNA-22-0586	Lineage 2
MTBDNA-22-0587	Lineage 2
MTBDNA-22-0588	Lineage 2
MTBDNA-22-0589	Lineage 2
MTBDNA-22-0590	Lineage 2
MTBDNA-22-0591	Lineage 3
MTBDNA-22-0592	Lineage 1
MTBDNA-22-0593	Lineage 4
MTBDNA-22-0594	Lineage 1
MTBDNA-22-0595	Lineage 2
MTBDNA-22-0596	Lineage 2
MTBDNA-22-0597	Lineage 4
MTBDNA-22-0598	Lineage 4
MTBDNA-22-0600	Lineage 2
MTBDNA-22-0601	Lineage 2
MTBDNA-22-0602	Lineage 2
MTBDNA-22-0603	Lineage 1
MTBDNA-22-0604	Lineage 1
MTBDNA-22-0605	Lineage 1
MTBDNA-22-0606	Lineage 3
MTBDNA-22-0607	Lineage 4
MTBDNA-22-0608	Lineage 1
MTBDNA-22-0609	Lineage 2
MTBDNA-22-0610	Lineage 2
MTBDNA-22-0611	Lineage 1
MTBDNA-22-0612	Lineage 2
MTBDNA-22-0613	Lineage 2
MTBDNA-22-0614	Lineage 2
MTBDNA-22-0615	Lineage 1
MTBDNA-22-0616	Lineage 1
MTBDNA-22-0617	Lineage 2
MTBDNA-22-0618	Lineage 2
MTBDNA-22-0619	Lineage 4
MTBDNA-22-0620	Lineage 2
MTBDNA-22-0621	Lineage 4
MTBDNA-22-0622	Lineage 1
MTBDNA-22-0623	Lineage 1
MTBDNA-22-0624	Lineage 2
MTBDNA-22-0625	Lineage 2
MTBDNA-22-0626	Lineage 1
MTBDNA-22-0627	Lineage 1
MTBDNA-22-0628	Lineage 4
MTBDNA-22-0629	Lineage 2
MTBDNA-22-0630	Lineage 1
MTBDNA-22-0631	Lineage 2
MTBDNA-22-0632	Lineage 1
MTBDNA-22-0633	Lineage 1
MTBDNA-22-0634	Lineage 2
MTBDNA-22-0635	Lineage 2
MTBDNA-22-0636	Lineage 2
MTBDNA-22-0637	Lineage 2
MTBDNA-22-0638	Lineage 1
MTBDNA-22-0639	Lineage 1
MTBDNA-22-0640	Lineage 1
MTBDNA-22-0641	Lineage 1
MTBDNA-22-0642	Lineage 2
MTBDNA-22-0643	Lineage 1
MTBDNA-22-0644	Lineage 2
MTBDNA-22-0645	Lineage 1
MTBDNA-22-0646	Lineage 2
MTBDNA-22-0647	Lineage 2
MTBDNA-22-0648	Lineage 3
MTBDNA-22-0649	Lineage 2
MTBDNA-22-0650	Lineage 4
MTBDNA-22-0651	Lineage 1
MTBDNA-22-0652	Lineage 2
MTBDNA-22-0653	Lineage 1
MTBDNA-22-0654	Lineage 2
MTBDNA-22-0655	Lineage 2
MTBDNA-22-0656	Lineage 1
MTBDNA-22-0657	Lineage 4
MTBDNA-22-0658	Lineage 2
MTBDNA-22-0659	Lineage 1
MTBDNA-22-0660	Lineage 2
MTBDNA-22-0661	Lineage 1
MTBDNA-22-0662	Lineage 2
MTBDNA-22-0663	Lineage 1
MTBDNA-22-0664	Lineage 2
MTBDNA-22-0665	Lineage 2
MTBDNA-22-0666	Lineage 2
MTBDNA-22-0667	Lineage 2
MTBDNA-22-0668	Lineage 2
MTBDNA-22-0669	Lineage 1
MTBDNA-22-0670	Lineage 4
MTBDNA-22-0671	Lineage 3
MTBDNA-22-0672	Lineage 2
MTBDNA-22-0673	Lineage 2
MTBDNA-22-0674	Lineage 4
MTBDNA-22-0675	Lineage 1
MTBDNA-22-0676	Lineage 1
MTBDNA-22-0677	Lineage 1
MTBDNA-22-0678	Lineage 2
MTBDNA-22-0679	Lineage 3
MTBDNA-22-0680	Lineage 1
MTBDNA-22-0681	Lineage 1
MTBDNA-22-0682	Lineage 1
MTBDNA-22-0683	Lineage 1
MTBDNA-22-0684	Lineage 2
MTBDNA-22-0685	Lineage 1
MTBDNA-22-0686	Lineage 4
MTBDNA-22-0687	Lineage 4
MTBDNA-22-0688	Lineage 2
MTBDNA-22-0689	Lineage 2
MTBDNA-22-0690	Lineage 2
MTBDNA-22-0691	Lineage 2
MTBDNA-22-0692	Lineage 3
MTBDNA-22-0693	Lineage 1
MTBDNA-22-0694	Lineage 4
MTBDNA-22-0695	Lineage 1
MTBDNA-22-0696	Lineage 1
MTBDNA-22-0697	Lineage 1
MTBDNA-22-0698	Lineage 4
MTBDNA-22-0699	Lineage 2
MTBDNA-22-0700	Lineage 1
MTBDNA-22-0701	Lineage 1
MTBDNA-22-0702	Lineage 2
MTBDNA-22-0703	Lineage 3
MTBDNA-22-0704	Lineage 2
MTBDNA-22-0705	Lineage 1
MTBDNA-22-0706	Lineage 2
MTBDNA-22-0707	Lineage 2
MTBDNA-22-0708	Lineage 1
MTBDNA-22-0709	Lineage 2
MTBDNA-22-0710	Lineage 1
MTBDNA-22-0711	Lineage 4
MTBDNA-22-0712	Lineage 2
MTBDNA-22-0713	Lineage 1
MTBDNA-22-0714	Lineage 2
MTBDNA-22-0715	Lineage 1
MTBDNA-22-0716	Lineage 2
MTBDNA-22-0717	Lineage 1
MTBDNA-22-0718	Lineage 1
MTBDNA-22-0719	Lineage 4
MTBDNA-22-0720	Lineage 2
MTBDNA-22-0721	Lineage 2
MTBDNA-22-0722	Lineage 2
MTBDNA-22-0723	Lineage 2
MTBDNA-22-0724	Lineage 4
MTBDNA-22-0725	Lineage 3
MTBDNA-22-0726	Lineage 2
MTBDNA-22-0727	Lineage 1
MTBDNA-22-0728	Lineage 2
MTBDNA-22-0729	Lineage 4
MTBDNA-22-0730	Lineage 1
MTBDNA-22-0731	Lineage 1
MTBDNA-22-0732	Lineage 2
MTBDNA-22-0733	Lineage 2
MTBDNA-22-0734	Lineage 1
MTBDNA-22-0735	Lineage 2
MTBDNA-22-0736	Lineage 1
MTBDNA-22-0737	Lineage 2
MTBDNA-22-0738	Lineage 2
MTBDNA-22-0739	Lineage 1
MTBDNA-22-0740	Lineage 2
MTBDNA-22-0741	Lineage 2
MTBDNA-22-0744	Lineage 4
MTBDNA-22-0745	Lineage 2
MTBDNA-22-0746	Lineage 2
MTBDNA-22-0747	Lineage 2
MTBDNA-22-0748	Lineage 1
MTBDNA-22-0749	Lineage 2
MTBDNA-22-0750	Lineage 1
MTBDNA-22-0751	Lineage 1
MTBDNA-22-0752	Lineage 1
MTBDNA-22-0753	Lineage 3
MTBDNA-22-0754	Lineage 1
MTBDNA-22-0755	Lineage 2
MTBDNA-22-0756	Lineage 1
MTBDNA-22-0757	Lineage 4
MTBDNA-22-0758	Lineage 1
MTBDNA-22-0759	Lineage 1
MTBDNA-22-0760	Lineage 1
MTBDNA-22-0761	Lineage 2
MTBDNA-22-0762	Lineage 1
MTBDNA-22-0763	Lineage 2
MTBDNA-22-0764	Lineage 2
MTBDNA-22-0765	Lineage 4
MTBDNA-22-0766	Lineage 1
MTBDNA-22-0767	Lineage 2
MTBDNA-22-0768	Lineage 2
MTBDNA-22-0769	Lineage 1
MTBDNA-22-0770	Lineage 2
MTBDNA-22-0771	Lineage 1
MTBDNA-22-0772	Lineage 4
MTBDNA-22-0773	Lineage 1
MTBDNA-22-0774	Lineage 1
MTBDNA-22-0775	Lineage 1
MTBDNA-22-0776	Lineage 2
MTBDNA-22-0777	Lineage 1
MTBDNA-22-0778	Lineage 1
MTBDNA-22-0779	Lineage 2
MTBDNA-22-0780	Lineage 1
MTBDNA-22-0781	Lineage 2
MTBDNA-22-0782	Lineage 1
MTBDNA-22-0783	Lineage 1
MTBDNA-22-0784	Lineage 4
MTBDNA-22-0785	Lineage 1
MTBDNA-22-0786	Lineage 1
MTBDNA-22-0787	Lineage 4
MTBDNA-22-0788	Lineage 4
MTBDNA-22-0789	Lineage 1
MTBDNA-22-0790	Lineage 1
MTBDNA-22-0791	Lineage 2
MTBDNA-22-0792	Lineage 2
MTBDNA-22-0793	Lineage 2
MTBDNA-22-0794	Lineage 4
MTBDNA-22-0795	Lineage 1
MTBDNA-22-0796	Lineage 2
MTBDNA-22-0797	Lineage 2
MTBDNA-22-0798	Lineage 1
MTBDNA-22-0799	Lineage 2
MTBDNA-22-0800	Lineage 2
MTBDNA-22-0801	Lineage 2
MTBDNA-22-0802	Lineage 2
MTBDNA-22-0803	Lineage 2
MTBDNA-22-0804	Lineage 1
MTBDNA-22-0805	Lineage 1
MTBDNA-22-0806	Lineage 4
MTBDNA-22-0807	Lineage 2
MTBDNA-22-0808	Lineage 1
MTBDNA-22-0809	Lineage 2
MTBDNA-22-0810	Lineage 2
MTBDNA-22-0811	Lineage 2
MTBDNA-22-0812	Lineage 1
MTBDNA-22-0813	Lineage 4
MTBDNA-22-0814	Lineage 2
MTBDNA-22-0815	Lineage 2
MTBDNA-22-0816	Lineage 1
MTBDNA-22-0817	Lineage 2
MTBDNA-22-0818	Lineage 1
MTBDNA-22-0819	Lineage 2
MTBDNA-22-0820	Lineage 4
MTBDNA-22-0821	Lineage 4
MTBDNA-22-0822	Lineage 4
MTBDNA-22-0823	Lineage 3
MTBDNA-22-0824	Lineage 2
MTBDNA-22-0825	Lineage 1
MTBDNA-22-0826	Lineage 2
MTBDNA-22-0827	Lineage 2
MTBDNA-22-0828	Lineage 1
MTBDNA-22-0829	Lineage 4
MTBDNA-22-0830	Lineage 2
MTBDNA-22-0831	Lineage 1
MTBDNA-22-0832	Lineage 1
MTBDNA-22-0833	Lineage 1
MTBDNA-22-0834	Lineage 2
MTBDNA-22-0835	Lineage 2
MTBDNA-22-0836	Lineage 2
MTBDNA-22-0837	Lineage 2
MTBDNA-22-0838	Lineage 1
MTBDNA-22-0839	Lineage 3
MTBDNA-22-0840	Lineage 1
MTBDNA-22-0841	Lineage 1
MTBDNA-22-0842	Lineage 2
MTBDNA-22-0843	Lineage 1
MTBDNA-22-0844	Lineage 1
MTBDNA-22-0845	Lineage 1
MTBDNA-22-0846	Lineage 2
MTBDNA-22-0847	Lineage 1
MTBDNA-22-0848	Lineage 1
MTBDNA-22-0849	Lineage 4
MTBDNA-22-0850	Lineage 1
MTBDNA-22-0851	Lineage 4
MTBDNA-22-0852	Lineage 1
MTBDNA-22-0853	Lineage 2
MTBDNA-22-0854	Lineage 1
MTBDNA-22-0855	Lineage 2
MTBDNA-22-0856	Lineage 2
MTBDNA-22-0857	Lineage 2
MTBDNA-22-0858	Lineage 2
MTBDNA-22-0859	Lineage 2
MTBDNA-22-0861	Lineage 1
MTBDNA-22-0862	Lineage 1
MTBDNA-22-0863	Lineage 4
MTBDNA-22-0864	Lineage 1
MTBDNA-22-0865	Lineage 2
MTBDNA-22-0866	Lineage 2
MTBDNA-22-0867	Lineage 2
MTBDNA-22-0868	Lineage 1
MTBDNA-22-0869	Lineage 1
MTBDNA-22-0870	Lineage 2
MTBDNA-22-0871	Lineage 2
MTBDNA-22-0872	Lineage 1
MTBDNA-22-0873	Lineage 2
MTBDNA-22-0874	Lineage 4
MTBDNA-22-0875	Lineage 1
MTBDNA-22-0876	Lineage 1
MTBDNA-22-0877	Lineage 1
MTBDNA-22-0878	Lineage 1
MTBDNA-22-0879	Lineage 2
MTBDNA-22-0880	Lineage 2
MTBDNA-22-0881	Lineage 2
MTBDNA-22-0882	Lineage 2
MTBDNA-22-0883	Lineage 4
MTBDNA-22-0884	Lineage 1
MTBDNA-22-0885	Lineage 2
MTBDNA-22-0886	Lineage 2
MTBDNA-22-0887	Lineage 4
MTBDNA-22-0888	Lineage 3
MTBDNA-22-0889	Lineage 1
MTBDNA-22-0890	Lineage 1
MTBDNA-22-0891	Lineage 1
MTBDNA-22-0892	Lineage 1
MTBDNA-22-0893	Lineage 2
MTBDNA-22-0894	Lineage 2
MTBDNA-22-0895	Lineage 2
MTBDNA-22-0896	Lineage 2
MTBDNA-22-0897	Lineage 2
MTBDNA-22-0898	Lineage 4
MTBDNA-22-0899	Lineage 1
MTBDNA-22-0900	Lineage 2
MTBDNA-22-0901	Lineage 2
MTBDNA-22-0902	Lineage 2
MTBDNA-22-0903	Lineage 1
MTBDNA-22-0904	Lineage 4
MTBDNA-22-0905	Lineage 4
MTBDNA-22-0906	Lineage 1
MTBDNA-22-0907	Lineage 1
MTBDNA-22-0908	Lineage 2
MTBDNA-22-0909	Lineage 3
MTBDNA-22-0910	Lineage 3
MTBDNA-22-0911	Lineage 2
MTBDNA-22-0912	Lineage 1
MTBDNA-22-0913	Lineage 2
MTBDNA-22-0914	Lineage 1
MTBDNA-22-0915	Lineage 2
MTBDNA-22-0916	Lineage 2
MTBDNA-22-0917	Lineage 1
MTBDNA-22-0918	Lineage 1
MTBDNA-22-0919	Lineage 1
MTBDNA-22-0920	Lineage 4
MTBDNA-22-0921	Lineage 4
MTBDNA-22-0922	Lineage 4
MTBDNA-22-0923	Lineage 4
MTBDNA-22-0924	Lineage 2
MTBDNA-22-0925	Lineage 2
MTBDNA-22-0926	Lineage 1
MTBDNA-22-0927	Lineage 2
MTBDNA-22-0928	Lineage 1
MTBDNA-22-0929	Lineage 2
MTBDNA-22-0930	Lineage 2
MTBDNA-22-0931	Lineage 2
MTBDNA-22-0932	Lineage 2
MTBDNA-22-0933	Lineage 2
MTBDNA-22-0934	Lineage 4
MTBDNA-22-0935	Lineage 4
MTBDNA-22-0936	Lineage 1
MTBDNA-22-0937	Lineage 1
MTBDNA-22-0938	Lineage 2
MTBDNA-22-0939	Lineage 2
MTBDNA-22-0940	Lineage 2
MTBDNA-22-0941	Lineage 2
MTBDNA-22-0942	Lineage 2
MTBDNA-22-0943	Lineage 3
MTBDNA-22-0945	Lineage 2
MTBDNA-22-0946	Lineage 1
MTBDNA-22-0947	Lineage 1
MTBDNA-22-0948	Lineage 1
MTBDNA-22-0949	Lineage 2
MTBDNA-22-0950	Lineage 1
MTBDNA-22-0952	Lineage 1
MTBDNA-22-0953	Lineage 1
MTBDNA-22-0954	Lineage 1
MTBDNA-22-0955	Lineage 2
MTBDNA-22-0956	Lineage 2
MTBDNA-22-0957	Lineage 2
MTBDNA-22-0958	Lineage 2
MTBDNA-22-0959	Lineage 1
MTBDNA-22-0960	Lineage 2
MTBDNA-22-0961	Lineage 4
MTBDNA-22-0962	Lineage 4
MTBDNA-22-0963	Lineage 2
MTBDNA-22-0964	Lineage 4
MTBDNA-22-0965	Lineage 1
MTBDNA-22-0966	Lineage 4
MTBDNA-22-0967	Lineage 2
MTBDNA-22-0968	Lineage 1
MTBDNA-22-0969	Lineage 1
MTBDNA-22-0970	Lineage 2
MTBDNA-22-0971	Lineage 2
MTBDNA-22-0972	Lineage 1
MTBDNA-22-0973	Lineage 2
MTBDNA-22-0974	Lineage 1
MTBDNA-22-0975	Lineage 1
MTBDNA-22-0976	Lineage 2
MTBDNA-22-0977	Lineage 1
MTBDNA-22-0978	Lineage 2
MTBDNA-22-0979	Lineage 2
MTBDNA-22-0980	Lineage 1
MTBDNA-22-0981	Lineage 1
MTBDNA-22-0982	Lineage 1
MTBDNA-22-0983	Lineage 1
MTBDNA-22-0984	Lineage 4
MTBDNA-22-0985	Lineage 1
MTBDNA-22-0986	Lineage 1
MTBDNA-22-0988	Lineage 1
MTBDNA-22-0989	Lineage 1
MTBDNA-22-0990	Lineage 1
MTBDNA-22-0991	Lineage 2
MTBDNA-22-0992	Lineage 2
MTBDNA-22-0993	Lineage 1
MTBDNA-22-0994	Lineage 1
MTBDNA-22-0995	Lineage 2
MTBDNA-22-0996	Lineage 2
MTBDNA-22-0997	Lineage 1
MTBDNA-22-0998	Lineage 1
MTBDNA-22-0999	Lineage 2
MTBDNA-22-1000	Lineage 2
MTBDNA-22-1001	Lineage 2
MTBDNA-22-1002	Lineage 1
MTBDNA-22-1003	Lineage 1
MTBDNA-22-1004	Lineage 1
MTBDNA-22-1005	Lineage 2
MTBDNA-22-1006	Lineage 1
MTBDNA-22-1007	Lineage 2
MTBDNA-22-1008	Lineage 1
MTBDNA-22-1009	Lineage 1
MTBDNA-22-1010	Lineage 2
MTBDNA-22-1011	Lineage 4
MTBDNA-22-1012	Lineage 2
MTBDNA-22-1013	Lineage 4
MTBDNA-22-1014	Lineage 2
MTBDNA-22-1015	Lineage 2
MTBDNA-22-1016	Lineage 2
MTBDNA-22-1017	Lineage 1
MTBDNA-22-1018	Lineage 4
MTBDNA-22-1019	Lineage 2
MTBDNA-22-1020	Lineage 1
MTBDNA-22-1021	Lineage 2
MTBDNA-22-1022	Lineage 2
MTBDNA-22-1023	Lineage 1
MTBDNA-22-1024	Lineage 2
MTBDNA-22-1025	Lineage 2
MTBDNA-22-1026	Lineage 1
MTBDNA-22-1027	Lineage 1
MTBDNA-22-1028	Lineage 1
MTBDNA-22-1029	Lineage 2
MTBDNA-22-1030	Lineage 1
MTBDNA-22-1031	Lineage 2
MTBDNA-22-1032	Lineage 4
MTBDNA-22-1033	Lineage 2
MTBDNA-22-1034	Lineage 2
MTBDNA-22-1035	Lineage 2
MTBDNA-22-1036	Lineage 1
MTBDNA-22-1037	Lineage 4
MTBDNA-22-1038	Lineage 2
MTBDNA-22-1039	Lineage 2
MTBDNA-22-1040	Lineage 1
MTBDNA-22-1041	Lineage 1
MTBDNA-22-1042	Lineage 1
MTBDNA-22-1043	Lineage 2
MTBDNA-22-1044	Lineage 1
MTBDNA-22-1045	Lineage 2
MTBDNA-22-1046	Lineage 2
MTBDNA-22-1047	Lineage 2
MTBDNA-22-1048	Lineage 2
MTBDNA-22-1049	Lineage 2
MTBDNA-22-1050	Lineage 3
MTBDNA-22-1051	Lineage 1
MTBDNA-22-1052	Lineage 1
MTBDNA-22-1053	Lineage 1
MTBDNA-22-1054	Lineage 1
MTBDNA-22-1055	Lineage 2
MTBDNA-22-1056	Lineage 2
MTBDNA-22-1057	Lineage 2
MTBDNA-22-1058	Lineage 2
MTBDNA-22-1059	Lineage 1
MTBDNA-22-1060	Lineage 1
MTBDNA-22-1061	Lineage 1
MTBDNA-22-1062	Lineage 2
MTBDNA-22-1063	Lineage 1
MTBDNA-22-1064	Lineage 1
MTBDNA-22-1065	Lineage 1
MTBDNA-22-1066	Lineage 1
MTBDNA-22-1067	Lineage 3
MTBDNA-22-1068	Lineage 1
MTBDNA-22-1069	Lineage 1
MTBDNA-22-1070	Lineage 2
MTBDNA-22-1071	Lineage 1
MTBDNA-22-1072	Lineage 1
MTBDNA-22-1073	Lineage 1
MTBDNA-22-1074	Lineage 1
MTBDNA-22-1075	Lineage 1
MTBDNA-22-1076	Lineage 1
MTBDNA-22-1077	Lineage 2
MTBDNA-22-1078	Lineage 2
MTBDNA-22-1079	Lineage 2
MTBDNA-22-1080	Lineage 2
MTBDNA-22-1081	Lineage 2
MTBDNA-22-1082	Lineage 2
MTBDNA-22-1083	Lineage 2
MTBDNA-22-1084	Lineage 2
MTBDNA-22-1085	Lineage 2
MTBDNA-22-1086	Lineage 2
MTBDNA-22-1087	Lineage 2
MTBDNA-22-1088	Lineage 1
MTBDNA-22-1089	Lineage 1
MTBDNA-22-1090	Lineage 1
MTBDNA-22-1091	Lineage 1
MTBDNA-22-1092	Lineage 2
MTBDNA-22-1093	Lineage 4
MTBDNA-22-1094	Lineage 2
MTBDNA-22-1095	Lineage 2
MTBDNA-22-1096	Lineage 2
MTBDNA-22-1097	Lineage 4
MTBDNA-22-1098	Lineage 2
MTBDNA-22-1099	Lineage 2
MTBDNA-22-1100	Lineage 2
MTBDNA-22-1101	Lineage 2
MTBDNA-22-1102	Lineage 1
MTBDNA-22-1103	Lineage 1
MTBDNA-22-1104	Lineage 2
MTBDNA-22-1105	Lineage 2
MTBDNA-22-1106	Lineage 2
MTBDNA-22-1107	Lineage 2
MTBDNA-22-1108	Lineage 2
MTBDNA-22-1109	Lineage 2
MTBDNA-22-1110	Lineage 2
MTBDNA-22-1111	Lineage 2
MTBDNA-22-1112	Lineage 1
MTBDNA-22-1113	Lineage 1
MTBDNA-22-1114	Lineage 1
MTBDNA-22-1115	Lineage 2
MTBDNA-22-1116	Lineage 4
MTBDNA-22-1117	Lineage 2
MTBDNA-22-1118	Lineage 2
MTBDNA-22-1119	Lineage 2
MTBDNA-22-1120	Lineage 4
MTBDNA-22-1121	Lineage 1
MTBDNA-22-1122	Lineage 4
MTBDNA-22-1123	Lineage 1
MTBDNA-22-1124	Lineage 2
MTBDNA-22-1125	Lineage 2
MTBDNA-22-1126	Lineage 2
MTBDNA-22-1127	Lineage 2
MTBDNA-22-1128	Lineage 4
MTBDNA-22-1129	Lineage 2
MTBDNA-22-1130	Lineage 4
MTBDNA-22-1131	Lineage 2
MTBDNA-22-1132	Lineage 4
MTBDNA-22-1133	Lineage 4
MTBDNA-22-1134	Lineage 1
MTBDNA-22-1135	Lineage 2
MTBDNA-22-1136	Lineage 1
MTBDNA-22-1137	Lineage 1
MTBDNA-22-1138	Lineage 1
MTBDNA-22-1139	Lineage 1
MTBDNA-22-1140	Lineage 2
MTBDNA-22-1141	Lineage 1
MTBDNA-22-1142	Lineage 2
MTBDNA-22-1143	Lineage 1
MTBDNA-22-1144	Lineage 1
MTBDNA-22-1145	Lineage 4
MTBDNA-22-1146	Lineage 4
MTBDNA-22-1147	Lineage 2
MTBDNA-22-1148	Lineage 1
MTBDNA-22-1149	Lineage 4
MTBDNA-22-1150	Lineage 4
MTBDNA-22-1151	Lineage 1
MTBDNA-22-1152	Lineage 2
MTBDNA-22-1153	Lineage 4
MTBDNA-22-1154	Lineage 4
MTBDNA-22-1155	Lineage 1
MTBDNA-22-1156	Lineage 2
MTBDNA-22-1157	Lineage 2
MTBDNA-22-1158	Lineage 2
MTBDNA-22-1159	Lineage 2
MTBDNA-22-1160	Lineage 2
MTBDNA-22-1161	Lineage 2
MTBDNA-22-1162	Lineage 1
MTBDNA-22-1163	Lineage 2
MTBDNA-22-1164	Lineage 1
MTBDNA-22-1165	Lineage 2
MTBDNA-22-1166	Lineage 2
MTBDNA-22-1167	Lineage 2
MTBDNA-22-1168	Lineage 4
MTBDNA-22-1169	Lineage 1
MTBDNA-22-1170	Lineage 2
MTBDNA-22-1171	Lineage 2
MTBDNA-22-1172	Lineage 1
MTBDNA-22-1173	Lineage 1
MTBDNA-22-1174	Lineage 1
MTBDNA-22-1175	Lineage 2
MTBDNA-22-1176	Lineage 2
MTBDNA-22-1177	Lineage 1
MTBDNA-22-1178	Lineage 2
MTBDNA-22-1179	Lineage 1
MTBDNA-22-1180	Lineage 1
MTBDNA-22-1181	Lineage 4
MTBDNA-22-1182	Lineage 4
MTBDNA-22-1183	Lineage 2
MTBDNA-22-1184	Lineage 1
MTBDNA-22-1185	Lineage 2
MTBDNA-22-1186	Lineage 1
MTBDNA-22-1187	Lineage 1
MTBDNA-22-1188	Lineage 1
MTBDNA-22-1189	Lineage 1
MTBDNA-22-1190	Lineage 2
MTBDNA-22-1191	Lineage 4
MTBDNA-22-1192	Lineage 1
MTBDNA-22-1193	Lineage 2
MTBDNA-22-1194	Lineage 1
MTBDNA-22-1195	Lineage 4
MTBDNA-22-1196	Lineage 1
MTBDNA-22-1197	Lineage 1
MTBDNA-22-1198	Lineage 4
MTBDNA-22-1199	Lineage 2
MTBDNA-22-1200	Lineage 2
MTBDNA-22-1201	Lineage 2
MTBDNA-22-1202	Lineage 2
MTBDNA-22-1203	Lineage 2
MTBDNA-22-1204	Lineage 1
MTBDNA-22-1205	Lineage 2
MTBDNA-22-1206	Lineage 2
MTBDNA-22-1207	Lineage 1
MTBDNA-22-1208	Lineage 2
MTBDNA-22-1209	Lineage 1
MTBDNA-22-1210	Lineage 1
MTBDNA-22-1211	Lineage 2
MTBDNA-22-1212	Lineage 2
MTBDNA-22-1213	Lineage 2
MTBDNA-22-1214	Lineage 2
MTBDNA-22-1215	Lineage 2
MTBDNA-22-1216	Lineage 1
MTBDNA-22-1217	Lineage 2
MTBDNA-22-1218	Lineage 1
MTBDNA-22-1219	Lineage 2
MTBDNA-22-1220	Lineage 2
MTBDNA-22-1221	Lineage 4
